# Supplementary material for: Molecular Subtyping of Serous Ovarian Tumors Reveals Multiple Connections to Intrinsic Breast Cancer Subtypes
Source: PLoS One. 2014 Sep 16;9(9):e107643. doi: 10.1371/journal.pone.0107643 (PMC4166462; doi:10.1371/journal.pone.0107643)
Supplement: Table S1 — Deregulated genes. All significantly deregulated genes (n = 5,944) between malignant and benign ovarian tumors in the study cohort. (XLSX) [file pone.0107643.s007.xlsx]

## Sheet: Blad3
Supporting Table S1.
Upregulated genes (2,984) in malignant tumors						Upregulated genes (2,984) in malignant tumors						Upregulated genes (2,984) in malignant tumors
Gene symbol	Fold change	q-value(%)	Gene symbol	Fold change	q-value(%)	Gene symbol	Fold change	q-value(%)	Gene symbol	Fold change	q-value(%)	Gene symbol	Fold change	q-value(%)	Gene symbol	Fold change	q-value(%)
MT1G	39.188545	0.0	LMNB1	7.215591	0.0	FCN1	5.6489134	0.0	CFB	4.73215	0.0	CRIP1	4.191209	0.0	MARCO	3.8794081	0.78600895
PTTG3	30.470898	0.0	CCNB1	7.1861577	0.0	SPAG4	5.6448884	0.0	IFI27	4.730304	0.0	LAPTM5	4.1890974	0.0	SLC7A5	3.8720663	0.0
CDC20	19.930422	0.0	TNFAIP2	7.0802526	0.0	OAS2	5.634717	0.0	DSP	4.714267	0.0	TMPRSS3	4.182552	0.0	PLEKHB1	3.8532407	0.0
SPP1	18.470556	0.0	PSAT1	7.053421	0.0	SLC2A5	5.6049485	0.02665365	MT1F	4.6818876	0.0	NPL	4.1656365	0.0	DBNDD1	3.8402884	0.0
POLQ	17.435646	0.0	GJB2	7.0373993	0.0	MTHFD2	5.6023316	0.0	NCAPD2	4.659798	0.0	GCNT1	4.129908	0.0	TES	3.8332093	0.0
CDC2	16.580927	0.0	EZH2	6.994114	0.0	PCK2	5.5864153	0.0	SERINC2	4.659246	0.019311693	C17orf28	4.1260943	0.015442565	NCF1	3.8309252	0.2435579
CDCA5	15.221226	0.0	LTB	6.983638	0.0	RENBP	5.5595345	0.0	RUNX3	4.62622	0.0	OAS3	4.1183887	0.0	SLC38A1	3.823956	0.0
MCM10	15.167695	0.0	CAPG	6.976216	0.0	LOC653888	5.523426	0.0	EFNA1	4.619249	0.0	LOC652694	4.11775	0.291791	CEBPA	3.8236055	0.064298704
TTK	14.724053	0.0	PAX8	6.966997	0.0	KPNA2	5.521348	0.0	CDR2L	4.6038637	0.0	KCTD14	4.1148033	0.010476089	LCP1	3.8185673	0.0
ASPM	14.712097	0.0	LOC644760	6.831225	0.61583066	S100A4	5.515232	0.0	DARS2	4.595828	0.0	CCL8	4.099532	0.0	LINGO1	3.81444	0.0
AURKA	13.23798	0.0	LOC648526	6.812314	0.0	SLC7A7	5.5035653	0.0	CD163	4.594227	0.0	IGSF3	4.087498	0.0	TOX2	3.812395	0.080210045
S100A9	12.921988	0.0	LOC643431	6.8089232	0.0	VEGFA	5.4577136	0.0	P2RY6	4.59144	0.0	STXBP2	4.0836782	0.0	CXCL1	3.793596	0.0
CENPN	12.597575	0.0	LOC644743	6.7681193	0.0	ECE2	5.42795	0.0	MAD2L1	4.5660276	0.0	KRT18P13	4.083295	0.0	C15orf23	3.7932005	0.0
S100A8	12.446362	0.0	ELF3	6.6390953	0.0	SLC16A10	5.427465	0.0	C13orf34	4.5591435	0.0	TSPAN13	4.0761943	0.0	LOC651816	3.789207	0.0
C11orf82	11.83584	0.0	CDH6	6.6291285	0.0	MGAT4A	5.386396	0.0	TSPAN15	4.526933	0.0	IL8	4.0648456	0.0	CD9	3.784086	0.0
CCNA2	11.776579	0.0	C2	6.621395	0.0	EPHA1	5.3460784	0.0	PLEK2	4.502145	0.0	MYO1G	4.052289	0.0	LILRB3	3.772762	0.0
IFI30	11.754073	0.0	LOC149501	6.6137037	0.0	KRT17P3	5.329749	0.0	HMMR	4.4991555	0.0	LFNG	4.0453205	0.0	GNA15	3.761772	0.0
VAV3	11.498297	0.0	MTP18	6.563635	0.0	TMC6	5.243925	0.0	FANCI	4.497413	0.0	FGR	4.040875	0.0	CTAGE6	3.7558475	0.0
LOC284422	11.010002	0.21931292	DSC2	6.550064	0.0	STIL	5.2269464	0.0	TMEM48	4.486112	0.0	NUAK2	4.0374045	0.0	ICAM1	3.7520993	0.0
KIF11	10.927892	0.0	LOC642113	6.50953	0.07057687	MCM2	5.198908	0.0	PBEF1	4.4771175	0.0	GPR172A	4.0273466	0.0	HELLS	3.7517445	0.0
C6orf173	10.887357	0.0	GPR64	6.503267	0.77238363	SLC2A1	5.173071	0.0	HIST3H2A	4.4560843	0.0	C12orf48	4.023345	0.0	UCK2	3.7497907	0.0
SPC25	10.556521	0.0	CDC7	6.5013633	0.0	EPSTI1	5.1530623	0.0	ECGF1	4.434745	0.0	SGPL1	4.0089803	0.0	TSTA3	3.7472978	0.0
CENPF	10.400255	0.0	SPC24	6.477047	0.0	EMR2	5.147742	0.0	AADACL1	4.427767	0.0	DDX39	3.9967313	0.0	ANXA3	3.7210224	0.0
ECT2	10.341631	0.0	TMEM118	6.467622	0.0	LOC729816	5.1408825	0.0	MCM4	4.4250345	0.0	NCKAP1L	3.9951744	0.0	NCF2	3.7170434	0.0
UHRF1	10.267958	0.0	ETV4	6.458459	0.0	SNTB1	5.1308417	0.0	FLJ33790	4.410308	0.077502266	TMEM8	3.9902575	0.0	RPL39L	3.7096188	0.0
RAD51AP1	10.055563	0.0	MAP4K1	6.4504547	0.0	CKS2	5.093215	0.0	TSPAN12	4.4093714	0.0	SLC4A11	3.9809299	0.0061125704	DKFZP564J0863	3.6973257	0.0
PLAU	10.051867	0.0	LOC728362	6.437558	0.0	ZDHHC23	5.077449	0.0	PTGES	4.4080667	0.16376135	ATAD4	3.9743087	0.0	LARP6	3.6868138	0.0
LOC729779	9.9187565	0.0	CENPE	6.331402	0.0	TYMS	5.067989	0.0	GPR56	4.3970675	0.0	ADFP	3.963867	0.0	IDH2	3.675074	0.0
UBE2T	9.83529	0.0	LOC440731	6.3050604	0.0	UCP2	5.0651183	0.0	SLC6A12	4.354197	0.0	ZNF467	3.961169	0.0	VCAN	3.6736326	0.0119183725
PRC1	9.593572	0.0	CLCC1	6.2954035	0.0	APOC1	5.062586	0.0	ASCL2	4.3487377	0.0	LGR6	3.9569578	0.0	AK3L1	3.666714	0.0
MGC40489	9.296332	0.0	KIF15	6.209943	0.0	MAPK13	5.0391717	0.0	GFOD1	4.345471	0.0	CXADR	3.9468675	0.0	PLS1	3.6614661	0.0
NDC80	9.25197	0.0	TMEM158	6.2052617	0.0	HOOK1	5.0207534	0.0	MUC16	4.328505	0.019890932	RSAD2	3.9368403	0.0	OAS1	3.6596434	0.0
PTTG1	9.032752	0.0	CRKRS	6.137705	0.14555174	ADA	5.005818	0.0	ERBB3	4.322416	0.0	C9orf58	3.929985	0.0	GGH	3.6582942	0.0
CDCA7	8.937626	0.0	TUBB2B	6.0919375	0.02665365	CRB3	4.962944	0.0	LSR	4.309691	0.0	CD52	3.9287856	0.0	FAM84B	3.653468	0.0
NP	8.734464	0.0	KIF23	6.0713024	0.0	UPP1	4.9402943	0.0	CBX2	4.287086	0.0	KAZALD1	3.9270325	0.06477269	LOC653874	3.6518207	0.0
WDR51A	8.701904	0.0	PCDH7	6.051224	0.0	LOC613266	4.9299564	0.019477572	NRAS	4.2855954	0.0	RAP1GAP	3.9255652	0.0	ABHD11	3.6463585	0.0
ISG15	8.459261	0.0	CRABP2	6.0039277	0.0	TEAD4	4.9266315	0.0	C14orf80	4.2849154	0.0	LAD1	3.9233856	0.0119183725	RHPN2	3.6433856	0.0
ALB	8.350548	0.38028204	ABHD7	5.990801	0.0	MGC29506	4.900465	0.7577272	MT1X	4.284526	0.0	LOC731007	3.9227595	0.0	CLCF1	3.6397638	0.0
COL23A1	8.336596	0.0	CCBP2	5.9760284	0.070925005	ARPC1B	4.8663306	0.0	RNASEH2A	4.281679	0.0	HSPA6	3.9194655	0.04256149	IL2RB	3.6295679	0.0
SERPINA1	8.212442	0.0	BUB1B	5.939796	0.0	SNX10	4.8428984	0.0	NUSAP1	4.25341	0.0	LOC441511	3.9146652	0.0	C18orf56	3.628003	0.053440306
LOC647954	8.210637	0.0	APLP1	5.8879604	0.015442565	ARL4C	4.8119493	0.0	LOC646609	4.2459197	0.0	SLC12A8	3.9131637	0.0	ATAD2	3.6232703	0.0
CCL28	8.032064	0.0	PLAUR	5.855103	0.0	FANCD2	4.8094277	0.0	INCENP	4.2376895	0.0	SFMBT1	3.9078062	0.0	FAM91A1	3.6203995	0.0
MGC72080	7.883905	0.0	SLC16A3	5.798532	0.0	SOD2	4.799905	0.0	LYZ	4.2351837	0.0	MCM8	3.8862078	0.0	LOC647859	3.6059136	0.0
HMGA1	7.704415	0.0	C17orf53	5.784306	0.0	CCNF	4.7925115	0.0	MGC15523	4.2239833	0.0	MAFB	3.8827806	0.0	CENPK	3.6053832	0.0
C1orf106	7.5979743	0.0	TIMELESS	5.7792163	0.0	TNFRSF12A	4.7791185	0.0	TRIB1	4.2217283	0.0	MUC1	3.8823972	0.077502266	FLJ40504	3.5996034	0.0
PRSS8	7.4871626	0.0	CDCP1	5.772939	0.0	FBP1	4.77741	0.0	PNKD	4.2117605	0.0	NCF1C	3.8805664	0.0	TRIB3	3.599068	0.0
RACGAP1	7.3458924	0.0	CHI3L1	5.7145543	0.0	CHD7	4.7570767	0.0	TFAP2C	4.208205	0.077502266	PABPC1L	3.8798184	0.0	TUBA4A	3.5981596	0.0
Upregulated genes (2,984) in malignant tumors						Upregulated genes (2,984) in malignant tumors						Upregulated genes (2,984) in malignant tumors
Gene symbol	Fold change	q-value(%)	Gene symbol	Fold change	q-value(%)	Gene symbol	Fold change	q-value(%)	Gene symbol	Fold change	q-value(%)	Gene symbol	Fold change	q-value(%)	Gene symbol	Fold change	q-value(%)
LOC649571	3.5620465	0.0	JAG2	3.286385	0.0	OIP5	3.1429484	0.0	C8orf55	2.98535	0.0	C1QB	2.8611495	0.0	GMPS	2.759878	0.0
RIPK2	3.5615065	0.0	C11orf80	3.2861617	0.0	REC8	3.1300025	0.5340131	LOC730323	2.983304	0.11490733	IDE	2.8604794	0.0	CCL4L2	2.7560701	0.0
SFTPD	3.5351763	0.42514613	FAM136B	3.2722447	0.0	KCNMB3	3.1141152	0.0	VAMP8	2.9816365	0.0	HCP5	2.8604715	0.0	GPT2	2.753961	0.0
AGRN	3.5227637	0.0	HAVCR2	3.2599	0.0	DUSP10	3.106744	0.0	GIPC1	2.9786706	0.0	LOC732165	2.8576808	0.0	DCBLD1	2.7468426	0.011806275
PLEK	3.5206077	0.0	TRIM47	3.2588284	0.0	C1QA	3.1055682	0.0	CNNM4	2.9733255	0.0	LSM4	2.8562994	0.0	NUP98	2.7464116	0.0
SMC4	3.5195851	0.0	FASN	3.2568429	0.0	ZDHHC20	3.1028855	0.0	CD7	2.9730446	0.6880381	TAGLN2	2.852996	0.0	CCDC21	2.7453957	0.0
STXBP6	3.5133097	0.3035582	STEAP1	3.2536247	0.0	NFE2L3	3.1012597	0.0	RSRC1	2.9688413	0.0	BCL11A	2.8513937	0.10225725	LOC646463	2.740121	0.0
ADORA1	3.5105662	0.0	CLIC3	3.2469668	0.13244711	ITGA5	3.095598	0.0	TMEM149	2.9660742	0.0	CCNYL1	2.8493254	0.0	CTPS	2.7400134	0.0
LOX	3.5063243	0.020032646	ISG20	3.246368	0.0	CDK2AP2	3.0950527	0.0	CXorf39	2.9626455	0.0	QPCT	2.8448465	0.0	HAUS8	2.7348666	0.010557909
ENO2	3.487199	0.0	IKBKE	3.2450159	0.0	MLKL	3.0879745	0.0	SORT1	2.9577832	0.0	LOC644774	2.8428247	0.0	EDEM2	2.7347755	0.0
LOC100129673	3.4860725	0.0114114545	FCER1G	3.2416308	0.0	RAB3IP	3.0876348	0.0	LOC647450	2.9537122	0.2842261	LOC644237	2.8426144	0.0	MSL3L1	2.7325952	0.0
LOC606724	3.4574056	0.0	CORO2A	3.232814	0.0	DNMT3B	3.080774	0.0	PTGS1	2.9536624	0.077502266	PDE9A	2.8406045	0.0	LOC440160	2.7307317	0.09550891
EPCAM	3.4569614	0.17288882	SENP5	3.2314382	0.0	SLC6A9	3.0797353	0.0	PIK3C2B	2.9484043	0.0	LOC647108	2.8349006	0.0	SPRY4	2.7299716	0.0114114545
C10orf35	3.455651	0.0	MX2	3.2269032	0.0	C14orf78	3.0776558	0.0	CYCSL1	2.9473064	0.0	WARS	2.8346927	0.0	PTAFR	2.7297804	0.0
NDUFA4L2	3.4552057	0.0	POSTN	3.2256138	0.49348754	ARHGAP4	3.0747175	0.0	C17orf96	2.94384	0.0	BTK	2.8334432	0.0	MTBP	2.72867	0.0
TBC1D7	3.4463515	0.0	SKIL	3.2215726	0.0	FCGR2B	3.073698	0.034790676	FAM100B	2.940922	0.0	CD37	2.83328	0.019890932	KIFC2	2.7282293	0.0
SLC39A11	3.4425461	0.0	SYK	3.221111	0.0	SLC25A19	3.0722864	0.0	SELI	2.9383924	0.0	RYR1	2.8194888	0.78600895	CCR1	2.7213264	0.0
CALML5	3.4424021	0.16116314	BIRC3	3.2186852	0.020032646	NFKBIE	3.0614073	0.0	SLC5A6	2.9374356	0.0	LOC150051	2.8184679	0.0	ALG3	2.714717	0.0
LOC646723	3.4380372	0.0	CXCR4	3.2162914	0.0	ADD3	3.054617	0.0	SCNN1A	2.9372232	0.20783962	RELB	2.8163872	0.0	RDH10	2.7117202	0.010634578
NOL1	3.4227362	0.0	ICA1	3.2096138	0.0	EMP1	3.0524716	0.0	SEH1L	2.9263396	0.0	MOBKL1B	2.8161044	0.0	ERO1L	2.7116024	0.0
KRTCAP3	3.4189072	0.010864692	LOC341230	3.2095494	0.0	LRFN4	3.0519567	0.0	MRPS12	2.9232268	0.0	C1QC	2.8159592	0.0	MT2A	2.7040827	0.011806275
C8orf4	3.4136093	0.7492936	IRF7	3.201976	0.0	LOC652493	3.0450335	0.32527348	LMTK3	2.922548	0.019143399	IL32	2.8152475	0.0120449895	KNTC1	2.7035697	0.0
C1orf112	3.4134269	0.0	C5orf34	3.1967978	0.0	NUDT5	3.0426764	0.0	GIYD1	2.9183936	0.0	NKG7	2.808856	0.0	INHBB	2.7033806	0.011236343
SIAE	3.410073	0.0	ARHGAP30	3.19162	0.0	MFSD3	3.0417664	0.0	NBEAL2	2.9177508	0.0	ZSCAN16	2.8083432	0.0	HEATR3	2.7009935	0.0
TCF19	3.4094803	0.0	FEN1	3.187737	0.0	AHNAK2	3.0410478	0.0	LOC731049	2.9136977	0.0	FAM20A	2.8072054	0.0	ZNF165	2.6987355	0.0
HN1	3.406096	0.0	TACSTD1	3.1841743	0.09550891	URP2	3.0368588	0.0	MAP3K8	2.9099092	0.0119183725	SLC6A10P	2.8070514	0.17543276	SEMA4A	2.698185	0.0
LIME1	3.4042084	0.0	BCL3	3.182273	0.0	C6orf129	3.036793	0.0	RET	2.909807	0.20783962	LOC642956	2.8039238	0.0	ELOVL6	2.6919968	0.4208247
SUSD2	3.397509	0.0	F2RL1	3.1820693	0.0	HMGB3	3.0354934	0.02768229	CD48	2.9094214	0.019044854	RFC4	2.8030913	0.0	ST6GAL1	2.6909525	0.0
ALDH1A3	3.3892193	0.32527348	C19orf33	3.1809177	0.010634578	NQO1	3.031699	0.011735318	VSIG4	2.907689	0.010908528	LOC100133012	2.8021343	0.0	PLCG2	2.6893399	0.053440306
MGC87042	3.3733518	0.0	DTX3L	3.1785285	0.0	PCCB	3.0312226	0.0	RAG1AP1	2.9073594	0.0	CHEK2	2.801955	0.0	HCK	2.6880486	0.019143399
MASTL	3.3679318	0.0	CENPL	3.1784582	0.0	TMEM166	3.0260675	0.19279374	POLE2	2.9009871	0.0	PRIC285	2.7978678	0.0	ZNF217	2.684068	0.0
LOC643319	3.3634095	0.0	CD53	3.1758513	0.0	GCNT2	3.0245192	0.0	CGN	2.8972044	0.0119183725	MAP6D1	2.7973065	0.0	SNORD80	2.6760406	0.0
RNPEPL1	3.3608458	0.0	LOC340598	3.1695478	0.0	PLEKHF1	3.0245035	0.0	TUBA3D	2.8925014	0.0	RIPK4	2.7937744	0.0	ENTPD7	2.670467	0.0
GINS3	3.3595338	0.0	WFDC2	3.1685061	0.0	IRF6	3.0239496	0.0	LAMA5	2.8888206	0.0	CCDC58	2.7918324	0.0	CORO1A	2.670313	0.0
TNC	3.3576412	0.0	EBP	3.168437	0.0	CABYR	3.0231993	0.015442565	IL27RA	2.8874857	0.0	FBLN2	2.7904418	0.10225725	LOC645558	2.6698518	0.0
LRP8	3.3489978	0.0	SGPP2	3.1682973	0.0	DHCR24	3.0179539	0.0	LOC100128918	2.8861299	0.0	CHAF1B	2.787888	0.0	PKM2	2.6644862	0.0
RASSF4	3.3485503	0.0	RPL29	3.168234	0.0	PFKFB4	3.010513	0.0	EVI1	2.8859534	0.0	LOC652175	2.7871587	0.04231553	FLJ90086	2.6637442	0.0
HBEGF	3.3470025	0.0	STK17B	3.165578	0.0	PARD6B	3.0086684	0.0	NCAPG2	2.8848605	0.0	AIF1L	2.7800674	0.0	LOC728554	2.6635122	0.0
SBK1	3.3464334	0.0	DGAT1	3.1647787	0.0	FLJ22184	3.0085082	0.011735318	ARID3B	2.8843157	0.0	TRAK1	2.779873	0.0	FAM49B	2.6591723	0.0
TUBA1C	3.3357322	0.0	BCAS4	3.1647677	0.0	PTPN6	3.0074494	0.0	C2orf15	2.8842843	0.0	PIK3CB	2.7785077	0.0	PYROXD1	2.658271	0.0
AVL9	3.3299468	0.0	PAQR4	3.1597378	0.0	NXN	3.0030906	0.0	CKS1B	2.8836188	0.0	COL4A1	2.7737358	0.0	ARHGEF5	2.6575477	0.0
C20orf100	3.3280327	0.16376135	NR2F6	3.1590252	0.0	PSCDBP	2.9983826	0.0	C7orf13	2.8818865	0.011806275	MAN2B1	2.772609	0.0	TMOD1	2.6533256	0.0
ALOX5	3.3279479	0.0	FLAD1	3.1571372	0.0	IL18BP	2.996922	0.0	SHKBP1	2.8795488	0.0	ITPR3	2.7706058	0.0	CSTF3	2.6526346	0.58249253
FBXL6	3.3138485	0.0	TRIP13	3.1537657	0.0	DUSP5	2.9955175	0.0	GBP1	2.8789728	0.0119183725	LOC642299	2.7704103	0.020032646	SLC25A10	2.6517363	0.0
TAP1	3.30887	0.0	TTF2	3.1530588	0.0	AIM2	2.9952955	0.0	IL15	2.8739948	0.02665365	LOC654244	2.7680154	0.0	SPOCK2	2.6511114	0.13244711
CXXC5	3.2982388	0.0	CTSC	3.1484067	0.0	ZDHHC12	2.9894464	0.0	NOLC1	2.8723984	0.0	FASTKD1	2.763571	0.0	LOC389049	2.649368	0.0
HPSE	3.2928903	0.0	LAMP3	3.1470578	0.0	PSME4	2.988072	0.0	LOC729964	2.8668437	0.0	SCRIB	2.7629664	0.0	LOC100132032	2.6486611	0.0
PLK4	3.2907	0.0	NACC1	3.1453285	0.0	EFCAB4A	2.98787	0.0	LOC400759	2.8630426	0.08690469	LOC100133489	2.761384	0.0	CDKN2D	2.6456738	0.0
Upregulated genes (2,984) in malignant tumors						Upregulated genes (2,984) in malignant tumors						Upregulated genes (2,984) in malignant tumors
Gene symbol	Fold change	q-value(%)	Gene symbol	Fold change	q-value(%)	Gene symbol	Fold change	q-value(%)	Gene symbol	Fold change	q-value(%)	Gene symbol	Fold change	q-value(%)	Gene symbol	Fold change	q-value(%)
CKAP2	2.6438625	0.0	SLC20A1	2.550039	0.0	ENTPD1	2.4705284	0.0	CTSL2	2.399593	0.080210045	HIG2	2.3369906	0.0	DEF6	2.2773757	0.0
LOC729406	2.6431122	0.015442565	BOP1	2.5474257	0.0	PIF1	2.4701726	0.010908528	LRRC59	2.3991027	0.0	WDR53	2.3364854	0.0	C20orf24	2.2771523	0.0
HNRPA1	2.6424549	0.0	S100A11	2.5462246	0.0	TRAPPC6B	2.4699056	0.02665365	LOC730278	2.398412	0.0	RBM47	2.3344572	0.0	MAP3K11	2.2769098	0.0
GPI	2.636589	0.0	EPHA2	2.5430331	0.020470168	TARBP1	2.4698966	0.0	PIM2	2.3980846	0.12711494	CDC25C	2.3339586	0.0	UVRAG	2.276775	0.018810425
TYROBP	2.6308165	0.0	GTSE1	2.5418298	0.0	PPP1R16B	2.4671488	0.20783962	ITGAM	2.397386	0.019143399	TAPBP	2.3333259	0.0	NCBP2	2.27086	0.0
ZNF342	2.6291542	0.04291487	HTATIP2	2.5410302	0.0	HCLS1	2.4669597	0.015442565	C2orf4	2.3970191	0.0	PRIM2A	2.3332055	0.0	CDC42SE1	2.2694485	0.0
HMBS	2.6263394	0.0	LOC728564	2.5404232	0.0	SLC7A6	2.4650948	0.09550891	EAF2	2.3948565	0.061047845	DONSON	2.3306637	0.0	PDIA4	2.2680333	0.0
CXCL16	2.6235669	0.0	LOC646817	2.5390255	0.0	WWC1	2.4647083	0.3638736	PFKP	2.394508	0.011028327	SIRT7	2.3301954	0.0	SSH2	2.267996	0.0
CD86	2.6212084	0.0	AFTPH	2.537709	0.09550891	PPP1CA	2.4628685	0.0	LOC346085	2.3917687	0.0	CSE1L	2.3261712	0.0	ESTRRA	2.2649426	0.0
RGS19	2.6204143	0.0	HSPA4	2.5367677	0.0	FLJ45909	2.46233	0.080210045	OBFC2A	2.3911831	0.0	C11orf51	2.3231704	0.0	LOC390557	2.2624588	0.0
LAT2	2.6198711	0.03456826	KIAA1553	2.5357418	0.0	BRCA1	2.4617658	0.0	MST4	2.3891487	0.0	TMEM79	2.320092	0.0	TRAF2	2.2617183	0.010557909
SNORD52	2.6198199	0.02032222	MBOAT5	2.535092	0.0	HSPA7	2.4614885	0.10225725	BARD1	2.38899	0.0	ARHGAP9	2.3175962	0.015442565	LACTB2	2.2610524	0.0
CXCR7	2.6169512	0.0	LOC391075	2.5332067	0.0	LOC649873	2.459742	0.0	TBC1D2	2.3842247	0.0	CENPH	2.3174222	0.0	FLJ21438	2.2603626	0.0
PARP12	2.6154647	0.0	STC2	2.5315783	0.019717969	LOC729708	2.4585655	0.0	LOC387882	2.3802798	0.0	MX1	2.3145413	0.027147744	C5AR1	2.2592278	0.46005744
RFXANK	2.6151514	0.0	OPLAH	2.5303452	0.0114114545	USMG5	2.4562433	0.18737327	CCDC109B	2.3801584	0.0	C7orf20	2.3141036	0.0	GTF2IRD1	2.2591052	0.0
AK2	2.6146002	0.0	TPM3	2.5283394	0.0	NOP2	2.4550226	0.0	LOC100128007	2.3793333	0.0	WDR1	2.3130276	0.0	PTPRG	2.258412	0.019890932
TNFSF13B	2.607347	0.0	IMPA2	2.5282261	0.080210045	LETM1	2.454942	0.0	MOSC1	2.3789532	0.018685423	LOC728755	2.3119333	0.0	ORMDL2	2.2575471	0.0
SEMA3F	2.6066809	0.0	CD247	2.523001	0.5452957	P4HA2	2.4549026	0.0	LOC100133583	2.377394	0.17288882	PDIA5	2.3083782	0.0	LOC390298	2.2565022	0.0
NCAPD3	2.6066463	0.0	TTYH3	2.522021	0.0	IFIT1	2.4521463	0.7577272	ABHD5	2.375755	0.0	FKBP2	2.3073232	0.186246	TPD52	2.2545667	0.0
LOC644879	2.606058	0.0	DCC1	2.515521	0.0	LOC652826	2.451961	0.0	LOC100129267	2.3755932	0.0	SLC35A2	2.304777	0.0	IER3	2.2516205	0.0
KIAA1219	2.6057212	0.0	SUSD1	2.514466	0.0	ATF5	2.4516065	0.0	TOPBP1	2.374145	0.0	RIOK3	2.303006	0.0	SH3BGRL3	2.2513185	0.0
LOC100134304	2.60547	0.0	STXBP5	2.513553	0.011634319	CENTA2	2.4497805	0.0	WDR67	2.373824	0.0	ESRRA	2.3027296	0.027323617	LOC653344	2.245326	0.010557909
HLA-DRB6	2.6046906	0.10897255	PECAM1	2.511784	0.0	SLA	2.4439774	0.0	FAM72A	2.3726711	0.0	RNPC1	2.302668	0.40056306	LOC644589	2.2451952	0.010908528
PMS2L4	2.5968845	0.32527348	HOXB2	2.5114026	0.053440306	GABPB2	2.4435048	0.0	DOCK8	2.372374	0.019477572	CYBB	2.301761	0.09550891	TNFRSF1B	2.242504	0.0
THOC3	2.5956507	0.010557909	CTHRC1	2.5107586	0.49348754	NRBP2	2.4394617	0.03501597	TMEM206	2.3708313	0.0	ZNF707	2.3006954	0.015442565	MET	2.2399206	0.0
FABP5	2.592949	0.05322864	HLA-DRB1	2.5106378	0.7577272	ZMYND15	2.4362524	0.019890932	CA12	2.370115	0.20921	TRIOBP	2.3006456	0.35088798	LOC340274	2.2383385	0.04961969
SLC7A1	2.5927904	0.0	B3GNT2	2.510459	0.0	MMD	2.4336078	0.018591525	ZNF702	2.3696408	0.080210045	EXOSC4	2.30049	0.0	IL1RAP	2.2372959	0.061047845
GPSM3	2.591132	0.0060536135	MAP7	2.5058944	0.0	IFI6	2.4317815	0.0	RGS1	2.368868	0.0	TNFAIP8	2.2994704	0.0	MPHOSPH1	2.2360137	0.0
SQLE	2.5851173	0.0	EIF2C3	2.5058434	0.0	LDHA	2.431507	0.010781374	SYT7	2.3649633	0.23255531	C19orf21	2.2982712	0.07134089	EVI2B	2.2358856	0.46005744
HM13	2.5838232	0.0	FYB	2.5044668	0.020470168	C5orf22	2.429793	0.0	SERPINE1	2.3644683	0.7242595	ProSAPiP1	2.2971582	0.080948986	LOC441481	2.235494	0.0
CEBPG	2.5815518	0.0	PLSCR1	2.5022805	0.0	FBXO2	2.4285817	0.07134089	RAD54B	2.3594313	0.0	LIMK2	2.2969942	0.0	LOC388524	2.2329514	0.04961969
ZBTB42	2.5807104	0.0	NDUFB9	2.4979339	0.0	C8orf38	2.4285686	0.0	SRGN	2.359106	0.011569216	HSPA13	2.296576	0.38880998	CDC25B	2.2329404	0.0
PDSS1	2.5792809	0.0	ASNS	2.4959612	0.0	LOC727761	2.427264	0.0	NY-SAR-48	2.3568957	0.0	DNAJB11	2.293006	0.0	LOC650321	2.2327936	0.0
SDC1	2.575537	0.0	FLJ45337	2.4951708	0.23255531	FAM119A	2.4253898	0.0	PTP4A3	2.3555982	0.0	ACY1	2.292374	0.4121689	DNAJC3	2.229685	0.0
MT1A	2.5751953	0.011806275	LGMN	2.4929497	0.0	CENTA1	2.4237676	0.0119183725	HLA-G	2.353346	0.0	KRT19	2.2910733	0.019717969	C20orf55	2.2280457	0.0
SPINT2	2.5749593	0.0	ARID3A	2.492771	0.080210045	FLJ20160	2.4219217	0.0	HLA-H	2.3499482	0.0	SPPL2A	2.2910087	0.0	BAK1	2.2266066	0.011028327
FANCB	2.5740123	0.0	TMEM2	2.4916475	0.0	ITGB2	2.4208674	0.0	LOC392871	2.3493083	0.04231553	ANKRD22	2.2907043	0.019477572	FGD2	2.224738	0.0
LAIR2	2.5735333	0.08690469	LOC285296	2.4909601	0.0	PARP14	2.417382	0.0	C1QTNF6	2.3486907	0.67007023	FLJ22795	2.2906919	0.018810425	RTKN	2.2238133	0.0
C20orf45	2.571419	0.0	LOC645381	2.489787	0.0	F11R	2.4166179	0.0	ACSL1	2.3473113	0.02032222	TAP2	2.290246	0.011028327	SEPHS2	2.222046	0.0
MGC4677	2.5707185	0.0	SLC41A2	2.4894009	0.0	DSN1	2.4162664	0.0	RGL3	2.3454008	0.019890932	CD84	2.2892306	0.020032646	ACOT7	2.2204027	0.0
C15orf52	2.5703902	0.0	CCDC90A	2.4865959	0.0	CARD11	2.4155443	0.0	LOC728014	2.343091	0.0	LOC646900	2.2889142	0.0	LOC100129566	2.2196693	0.0
TSPAN17	2.5645342	0.0	ELMOD2	2.4856656	0.0	LYPLA1	2.412821	0.0	GRK6	2.3427293	0.0	S100A14	2.287047	0.061047845	GK	2.2193816	0.9292322
CYBA	2.5639038	0.0	GSK3B	2.482927	0.0	SLC43A2	2.4096072	0.0	ATF3	2.342136	0.034790676	BACE2	2.2854695	0.0	CDK5	2.218103	0.0
HDGF	2.558724	0.0	BCAT1	2.4817193	0.18737327	LOC646993	2.4093947	0.042706292	FAM90A2P	2.3411047	0.0	XRCC3	2.2827404	0.0	KIAA1598	2.2165644	0.0
FLJ20273	2.5584126	0.0	LOC399942	2.4771574	0.0	PARP9	2.4073899	0.0	HLA-F	2.3402784	0.0	GMFG	2.281639	0.010557909	APOLD1	2.2142353	0.0
E2F3	2.5553508	0.0	CD2	2.4715073	0.03501597	GAPDH	2.4034803	0.0	C12orf49	2.3398035	0.0	PRKCQ	2.2805545	0.33535233	IRAK2	2.2141998	0.011236343
LOC645726	2.5507536	0.0	LOC286016	2.4709227	0.0	TM4SF11	2.4014573	0.20106398	HLA-B	2.338137	0.0	RAB2A	2.27959	0.0	ABI3	2.21283	0.08994825
RIT1	2.5502253	0.0	TNFRSF21	2.4707608	0.0	PTPN2	2.3996873	0.0	ALG8	2.3372376	0.019311693	WAS	2.2779558	0.0	SLC31A2	2.212153	0.04998428
Upregulated genes (2,984) in malignant tumors						Upregulated genes (2,984) in malignant tumors						Upregulated genes (2,984) in malignant tumors
Gene symbol	Fold change	q-value(%)	Gene symbol	Fold change	q-value(%)	Gene symbol	Fold change	q-value(%)	Gene symbol	Fold change	q-value(%)	Gene symbol	Fold change	q-value(%)	Gene symbol	Fold change	q-value(%)
MOBK1B	2.2118206	0.0	AJAP1	2.1679702	0.6014906	LPAR2	2.1286209	0.0	C1orf31	2.0944283	0.0	TMEM154	2.0477643	0.9645571	NAGPA	2.021235	0.0
PHGDH	2.2111516	0.04998428	SPI1	2.1679473	0.08994825	MGAT4B	2.1274621	0.0	DIRC2	2.0938246	0.0	PTPRF	2.0475528	0.0	MAP4K2	2.0198274	0.0
ATP6V0E2	2.2098722	0.0	E2F5	2.167818	0.0	UNC93B1	2.12746	0.0	MICAL2	2.093154	0.1518241	GPATCH2	2.047148	0.011735318	CSNK1D	2.0188656	0.0
STK10	2.2081594	0.0	HES6	2.1662774	0.018685423	PMS2L5	2.1245956	0.0	LOC730324	2.0926886	0.0	CD58	2.0455563	0.0	RFC3	2.0187383	0.018810425
PMS2	2.2072973	0.0	RPL36A	2.1660311	0.0	ANKRD33	2.1239839	0.0	C19orf28	2.092043	0.18737327	ACOT4	2.0450337	0.04256149	LOC221710	2.018647	0.0
KRAS	2.2049816	0.0	C6orf115	2.165639	0.0	CCL3	2.1238613	0.0	OCIAD2	2.0894096	0.0	FTHL16	2.0444725	0.011735318	DNAJC5	2.0185788	0.0
DHFR	2.2029157	0.0	SAMD10	2.1644173	0.027147744	ZNF252	2.1234562	0.0	SNX24	2.0888875	0.011028327	SLC25A13	2.0434124	0.0	ATP7B	2.0181968	0.8178482
CREB5	2.2024653	0.291791	SMC2	2.1619895	0.0	IKZF1	2.1214328	0.38880998	FBXO5	2.0887141	0.011236343	CCDC99	2.043387	0.042706292	KDELR2	2.017918	0.0
GPR89A	2.2017846	0.0	PPP2R1B	2.1618264	0.20921	KIAA1147	2.1214116	0.0	C16orf75	2.0879955	0.0	PBRM1	2.0431628	0.0	LOC150223	2.0159633	0.018685423
PPP1R14B	2.2005868	0.0	DENND2D	2.1617522	0.0	NEU1	2.1198742	0.0960712	DSG2	2.0852425	0.0	COL4A2	2.0420854	0.06477269	HCG4	2.0157187	0.0
ITGB7	2.1988366	0.46848342	ARL5B	2.1613748	0.0	C18orf17	2.1172824	0.04231553	SQRDL	2.0837233	0.053440306	LOC440145	2.0420144	0.13326648	NCRNA00152	2.014313	0.44803736
ADAM19	2.1985002	0.2435579	RPL8	2.1611605	0.0	FURIN	2.1160998	0.011290485	PDE4DIP	2.0834718	0.0	PSMB8	2.0404499	0.0061125704	DUSP16	2.0119343	0.018810425
LOC645175	2.196852	0.0	FBXO45	2.1604984	0.0	CLN6	2.115505	0.0114114545	PIGW	2.0831392	0.08994825	EIF4EBP1	2.0403993	0.7242595	REEP4	2.0103607	0.0
MXRA5	2.1967719	0.06477269	MRPS15	2.16023	0.0	GLYCTK	2.1153524	0.77238363	FCGR2A	2.0823665	0.0	HIST1H1C	2.0392838	0.5340131	ADAM15	2.0090709	0.0
LOC644422	2.1964703	0.0	CX3CL1	2.1597548	0.0	LOC652481	2.1138926	0.0	H2AFX	2.0818782	0.0	SIAHBP1	2.0391293	0.0	RASSF7	2.0087726	0.063904144
MAP3K6	2.1947865	0.0	LY86	2.1579168	0.035164863	MYO6	2.1137834	0.08348522	SCARNA10	2.0814102	0.0	TNPO1	2.039095	0.0	LOC731314	2.0083966	0.027238915
C17orf41	2.1947048	0.0	HTRA4	2.155898	0.026864162	GPRC5B	2.113757	0.010557909	UGCG	2.080779	0.0	JTV1	2.0382488	0.0	LOC147804	2.006364	0.0
KIAA1875	2.1944234	0.11490733	LNPEP	2.1555252	0.0	FLJ20186	2.11315	0.064298704	AHR	2.080173	0.019311693	FBXO6	2.0373073	0.019143399	DPH2	2.005614	0.0
LRRC1	2.1915076	0.0	GALE	2.1554818	0.0060536135	MFN1	2.1120079	0.0	CXorf21	2.0797558	0.018591525	MCM7	2.0368922	0.0	ATP5J2	2.0053942	0.0
CRIP2	2.1910386	0.015442565	DPH3	2.1546423	0.0119183725	LOC646208	2.1116407	0.010634578	PSME2	2.0796812	0.0	CELSR2	2.0359633	0.2842261	RSC1A1	2.0053728	0.08994825
HSD3B7	2.1907341	0.0	WIPI1	2.1541283	0.0	BRI3BP	2.1111274	0.0	C3AR1	2.0781367	0.18737327	C22orf25	2.0357423	0.0	VAC14	2.0053575	0.02032222
PDIA6	2.1896653	0.0	DOCK2	2.1536813	0.053440306	ANGPT2	2.1108387	0.0120449895	MKKS	2.0780025	0.0	ARPC5L	2.0354903	0.0	COPE	2.0050266	0.0
DNA2L	2.189626	0.0	MLF1	2.1532352	0.21931292	GNPTAB	2.110814	0.0	AIFM1	2.0774157	0.0	PDE7A	2.034931	0.0	PPM1H	2.004549	0.019477572
TAF13	2.1885939	0.26385003	LYPD6	2.153132	0.12711494	CCDC18	2.1107457	0.0114114545	LOC202227	2.0773237	0.0	MPDU1	2.0346956	0.0	ATP6V0B	2.0043488	0.0
TIAM2	2.187272	0.12711494	CSTF2	2.1529431	0.0	GDAP2	2.1101284	0.0	DIAPH1	2.077232	0.0	SH3RF2	2.0344422	0.13326648	QPRT	2.0043252	0.120903224
LOC652595	2.1866882	0.0	STX3	2.1488333	0.0	HSPC111	2.1092336	0.0	PUS7	2.0760672	0.0	GPR65	2.0343473	0.05322864	COL4A3BP	2.0040524	0.186246
NSUN5B	2.186146	0.0	PPIL5	2.14825	0.0	THOC4	2.1089902	0.0	DERA	2.0760202	0.0	NAPG	2.0334308	0.0	SNHG3-RCC1	2.00346	0.034790676
IL4R	2.1857712	0.027530506	MYO5A	2.1477437	0.0119183725	HLX1	2.1086292	0.080210045	SEMA4D	2.0734696	0.0	UQCRB	2.0333226	0.0	MPHOSPH9	2.0034406	0.0
POLD1	2.184484	0.0	PMM2	2.1465867	0.0	SORD	2.1085935	0.011290485	PSMB2	2.072435	0.0	COG5	2.0318046	0.010908528	TTC30A	2.0029802	0.11490733
POP4	2.1842864	0.034790676	FAM107B	2.1459992	0.0	ABCD1	2.1081707	0.0	C6orf125	2.072412	0.0	SAT1	2.0315013	0.0	BPGM	2.0021706	0.03094729
LOC728229	2.183867	0.10225725	AGPAT2	2.145965	0.04291487	CCL5	2.1064568	0.08348522	NDUFA9	2.072379	0.0	TSEN54	2.0314603	0.09550891	SNX8	2.0020363	0.0060536135
XPOT	2.1829484	0.0	MARS	2.1456556	0.0	PRKAG2	2.1058204	0.0	SAMD1	2.0718007	0.0	LYN	2.030906	0.0114114545	BCL2L1	2.0013056	0.0
LOC729920	2.1816835	0.061047845	LILRB4	2.1452055	0.17778257	MAPK1	2.102543	0.020032646	CMTM7	2.0712752	0.064298704	PRKX	2.0299332	0.09550891	XPR1	1.9999952	0.010908528
PGM2L1	2.1807163	0.33535233	POP7	2.1448429	0.053440306	LOC100132289	2.1002612	0.042706292	SLC39A4	2.0674672	0.2842261	RPS6KA1	2.029546	0.064298704	PRPF40A	1.9995415	0.0
ANXA2P3	2.1803823	0.0114114545	MAFF	2.144065	0.44803736	PEX13	2.100169	0.0	ETV6	2.0663404	0.0	LOC389873	2.029063	0.0	SMYD3	1.9985572	0.0
KLC1	2.1803443	0.010908528	COMMD2	2.1439726	0.0	SDF2L1	2.099935	0.0	LOC100129118	2.0629866	0.0	GPNMB	2.0286386	0.010634578	LOC100128689	1.998336	0.0
EDARADD	2.1796432	0.027147744	NOTCH3	2.1422756	0.0	NSUN5	2.0999084	0.0114114545	TGM2	2.0627675	0.0	UFD1L	2.0284786	0.11490733	GART	1.9980896	0.0061125704
C19orf2	2.179444	0.07411746	TMEM165	2.141882	0.0	LOC729082	2.0994618	0.0	TREM2	2.0596337	0.16376135	MOCS1	2.0272202	0.011028327	FABP5L2	1.9970528	0.070925005
GLRX2	2.1770806	0.0	SDC4	2.1411865	0.0114114545	HOMER2	2.098902	0.20783962	PDCD5	2.0596154	0.0	EDG4	2.0270019	0.010557909	COMMD5	1.9964157	0.0114114545
TNFRSF4	2.1763916	0.0	PTPLA	2.1410265	0.08690469	ACVRL1	2.097915	0.042706292	LOC100134407	2.054422	0.0	GALK2	2.0265987	0.011140184	KIAA1211	1.9961766	0.080210045
HSPA14	2.1742573	0.0	TTC13	2.1386268	0.0	NUDT1	2.0977788	0.0	FARSA	2.0544019	0.018810425	FAM20C	2.0265315	0.18839523	TXNL5	1.9958326	0.0
DNMT1	2.174065	0.0	TGFBI	2.1378734	0.186246	EFNB2	2.0972443	0.064298704	C20orf72	2.0519829	0.0	SOX13	2.0262494	0.080948986	MRPS35	1.9953291	0.0061125704
LOC100129297	2.173988	0.0	LOC644330	2.1345043	0.0	COMTD1	2.0964327	0.1518241	LOC402644	2.0514033	0.0	HYOU1	2.0249634	0.0	EVI2A	1.9949468	0.027530506
HIST2H4A	2.173566	0.03094729	FRAT2	2.1302884	0.0	TMEM142A	2.096197	0.020470168	C19orf58	2.0507777	0.0	PDLIM1	2.0240493	0.019477572	MRPL15	1.9943749	0.0
LST1	2.173562	0.020470168	TBRG4	2.1300397	0.0	RBM28	2.095706	0.0	LOC728556	2.0500226	0.0	LOC646278	2.0240383	0.0	PDE4A	1.9931222	0.019717969
PKP4	2.173179	0.0107352715	MRPL12	2.1299045	0.011028327	IL28RA	2.095674	0.0	CEBPB	2.049554	0.0	LOC654346	2.0229635	0.4121689	LOC650215	1.992814	0.0
SLC37A1	2.1728394	0.0	PSCD4	2.129537	0.16376135	CCL2	2.0946674	0.16116314	DTX2	2.048716	0.0	STAB1	2.0221548	0.38028204	TRAF7	1.9926534	0.061047845
NAPRT1	2.1716137	0.03501597	CIB2	2.129042	0.0	MICAL1	2.094632	0.070925005	LOC387934	2.0487034	0.10225725	FAAH	2.021498	0.13244711	EEF1B2	1.9922426	0.0
Upregulated genes (2,984) in malignant tumors						Upregulated genes (2,984) in malignant tumors						Upregulated genes (2,984) in malignant tumors
Gene symbol	Fold change	q-value(%)	Gene symbol	Fold change	q-value(%)	Gene symbol	Fold change	q-value(%)	Gene symbol	Fold change	q-value(%)	Gene symbol	Fold change	q-value(%)	Gene symbol	Fold change	q-value(%)
CHFR	1.9920659	0.0	TWF1	1.9587908	0.011290485	LTA	1.9246253	0.0	SCD	1.9026457	0.20921	C6orf153	1.8757932	0.0	MAPKAPK3	1.8560667	0.0
TMEM167	1.9912343	0.0	SUV39H1	1.9587474	0.010908528	MRPS7	1.9245766	0.0	FAM136A	1.9026294	0.0	ALOX5AP	1.8757781	0.7577272	PSMC4	1.8541185	0.291791
MFSD6	1.9908035	0.0	ZDHHC24	1.957755	0.0	HCST	1.9244119	0.027323617	UBE2F	1.9021662	0.0	CASP3	1.8756073	0.0	LRRC33	1.8533014	0.71054554
PELI1	1.9906818	0.0	LOC388564	1.9563127	0.17543276	BOLA3	1.9239691	0.0	MESDC1	1.901834	0.0114114545	LOC100128585	1.8753158	0.020470168	MGC15763	1.852798	0.0
MFNG	1.9892793	0.108479254	PRKCI	1.9554579	0.0	CHTF18	1.9237058	0.23255531	FLJ21839	1.9011551	0.011236343	PASK	1.8750863	0.0	PSMD12	1.8526229	0.0
TIMM17B	1.9890131	0.0	UBFD1	1.9549222	0.0	C1orf59	1.9235275	0.9645571	FXYD5	1.9010371	0.24812764	HEATR1	1.87497	0.0	SBNO2	1.852209	0.020032646
C11orf83	1.988977	0.011290485	SERPINB8	1.9544921	0.7242595	LIF	1.923414	0.0	LGI2	1.9005884	0.5452957	SLC22A18	1.8749363	0.17543276	LSM8	1.8521522	0.14555174
ZGPAT	1.9886076	0.0	SCYL2	1.9538795	0.0	PREX1	1.9218662	0.02665365	DYNLL2	1.9000854	0.0	HES4	1.8744057	0.070925005	LOC729535	1.8519499	0.0
ALG10B	1.9870182	0.019717969	CYB5R4	1.953103	0.010908528	D15Wsu75e	1.9213909	0.0	LOC391532	1.899377	0.0	ZNF341	1.8742865	0.0	AP1S2	1.8519291	0.2842261
TIMM23	1.9864705	0.0	LOC729009	1.9525416	0.0	TMEM63B	1.9212792	0.019477572	FTHL3	1.8990843	0.0	SLCO2B1	1.8737073	0.5202364	KIAA0040	1.8506578	0.29618493
LOC731231	1.9842049	0.0	SULT1A3	1.9523592	0.44803736	SH3BP1	1.921008	0.0061125704	LAP3	1.8984894	0.0	LOC642197	1.8728284	0.0	LOC100134424	1.850639	0.070925005
CCL3L1	1.9841338	0.018810425	MS4A7	1.9516345	0.186246	THBS3	1.9207749	0.8178482	PPL	1.898078	0.12711494	HIST2H2AA3	1.8725812	0.24812764	KIAA0746	1.8501589	0.29618493
CTSD	1.9834617	0.0	LOC100130511	1.9506311	0.0	NUDT15	1.9200732	0.063904144	HLA-C	1.897267	0.35088798	PLOD2	1.8713707	0.11490733	CABLES1	1.8497626	0.3638736
AP1B1	1.9827316	0.0	ALG13	1.9500797	0.0	VRK1	1.9182061	0.077502266	XBP1	1.8972117	0.011806275	DHRS11	1.8712041	0.4121689	COL13A1	1.8492162	0.46005744
ICOSLG	1.9826787	0.0114114545	TP53I3	1.9492238	0.10897255	LAPTM4B	1.9168636	0.089225166	ASL	1.8960938	0.0114114545	LOC654174	1.870998	0.063904144	SHMT2	1.8489853	0.0
CTDP1	1.9813575	0.0107352715	LOC727751	1.9488702	0.16116314	HOOK2	1.9168469	0.0	URB2	1.8942426	0.0	INTS7	1.8702718	0.0114114545	SH3GLB1	1.8488829	0.0
DUS1L	1.9805175	0.02032222	CXorf64	1.9481021	0.0107352715	HK2	1.9163979	0.0	SLC45A4	1.8935837	0.080948986	RNF44	1.8702495	0.0	COTL1	1.8464748	0.5687957
LARP2	1.9788723	0.0	NUP155	1.947655	0.0	DHTKD1	1.9157472	0.0	LOC100133565	1.8935124	0.58249253	LOC727967	1.870101	0.17778257	ATPIF1	1.8463082	0.5687957
PHCA	1.9775901	0.02032222	USP54	1.9466192	0.019717969	SGOL2	1.9155124	0.019717969	FTHL8	1.8925607	0.17288882	LGALS9	1.8695427	0.3638736	MCL1	1.8462073	0.0
TJP2	1.9767318	0.1518241	GOSR2	1.9460136	0.0	C11orf48	1.9153177	0.0	WDR68	1.8925563	0.0	SLC38A6	1.8694922	0.020032646	HIST2H2AC	1.845028	0.17288882
ATP1B3	1.9767091	0.0	C13orf15	1.9454643	0.04291487	KPNA1	1.9147317	0.0	TRIM11	1.8924453	0.0	GMPPB	1.868738	0.0	FAM43A	1.8440155	0.2738275
BOLA2	1.9763323	0.03456826	SOCS3	1.9443082	0.20921	GSDMDC1	1.9144487	0.0	NXT2	1.892241	0.19279374	RNASE6	1.8686901	0.9292322	SYAP1	1.8433563	0.0
C16orf24	1.9748775	0.0	ABHD2	1.9437156	0.0060536135	PSMB9	1.9137813	0.186246	SFT2D2	1.8920145	0.018810425	MSH2	1.8685763	0.38880998	ROMO1	1.8432238	0.0
EPB41L1	1.974469	0.0061125704	RTCD1	1.9430815	0.0	C17orf106	1.9136086	0.17778257	LOC729774	1.8919989	0.04998428	DYRK2	1.8677605	0.020217014	GRN	1.8419275	0.0
PHF19	1.9744314	0.0	FLJ20718	1.9429197	0.0	DOCK11	1.9135243	0.33535233	EIF4E2	1.8899717	0.0	ZWILCH	1.8677027	0.2435579	LOC100130932	1.8415657	0.0
ALK	1.9738241	0.2738275	TOMM40L	1.9427296	0.011806275	RHOT1	1.9134393	0.010476089	C1orf159	1.888788	0.16116314	PWP2	1.8653673	0.010908528	GPX1	1.8413825	0.0
NMB	1.9728378	0.7242595	LOC651697	1.939129	0.0	Kua	1.9134364	0.0	NOP16	1.8886895	0.0114114545	LOC645236	1.8652371	0.027323617	NR2C1	1.8407339	0.08994825
TUBG1	1.9723525	0.0	CDCA4	1.9377598	0.080210045	PGK1	1.9130765	0.0	HPCAL1	1.8882728	0.0	C14orf122	1.8651992	0.080948986	PDCD2L	1.840456	0.027238915
AVIL	1.9723085	0.08348522	LOC653604	1.9375447	0.17288882	HSPC159	1.9120266	0.8686685	ZC3H3	1.8880321	0.0	C16orf14	1.8649529	0.07057687	TCEB3	1.8401153	0.0
PLAGL2	1.9719546	0.010557909	HSPC142	1.9359335	0.0	NME1	1.9119946	0.010417095	WDSOF1	1.8879601	0.0114114545	SLC35B1	1.8640877	0.0	PNO1	1.8398212	0.0
ICAM3	1.971594	0.0120449895	ITGA3	1.9347817	0.04998428	GPR84	1.9107376	0.2842261	CGI-69	1.8878647	0.0	ADAM9	1.863575	0.12711494	LOC387841	1.8388456	0.0960712
SPCS3	1.9705287	0.0	CGGBP1	1.9338824	0.0	LOC100129890	1.9106448	0.2842261	ZSWIM4	1.8873377	0.0	LOC100130092	1.863073	0.0	GLUL	1.8386922	0.0960712
CDCA7L	1.9704946	0.0	ZDHHC13	1.9327654	0.0	MGC27348	1.9104744	0.2738275	LOC642567	1.8838804	0.018685423	MGC70857	1.863048	0.07057687	PECR	1.8381087	0.11490733
TMPO	1.9703722	0.089225166	TPMT	1.9323307	0.0	TM4SF1	1.9096425	0.03094729	ALAS1	1.8833382	0.09550891	PAK4	1.8627019	0.9645571	HLA-DMB	1.8378466	0.9938567
C21orf119	1.970226	0.0060536135	PSMD14	1.9315529	0.0	RPL6	1.9094436	0.011140184	ZNF585A	1.883142	0.0107352715	LOC392285	1.8625785	0.0	RTN4IP1	1.8377669	0.04998428
GLT25D1	1.9690733	0.0	DUSP22	1.9310795	0.08968049	BCL2A1	1.9092823	0.23255531	ASAP2	1.8829645	0.019044854	MSR1	1.86239	0.06477269	YRDC	1.8376987	0.0
RPUSD1	1.9686891	0.0	LOC643997	1.9304546	0.0	LOC652864	1.9091223	0.0	ATP13A2	1.8821278	0.0	EVA1	1.8620803	0.24986218	PGAM5	1.8374945	0.0
PLXND1	1.9670186	0.0	MRPL14	1.9299408	0.0	APOA1BP	1.9082673	0.0	OSBPL11	1.8809948	0.019143399	PDRG1	1.8619989	0.026864162	PCNA	1.837035	0.0
ADRM1	1.9661276	0.0	TPI1	1.9297922	0.0	C1orf212	1.908122	0.0	FAM33A	1.880739	0.0	CYC1	1.8613693	0.0	RAC2	1.8368671	0.20921
MRPL13	1.9658568	0.0	ZBTB8OS	1.9295913	0.0	LOC90379	1.9075857	0.010864692	PPBP	1.8799555	0.034790676	PDLIM7	1.8611789	0.08968049	KIAA1468	1.8361464	0.04998428
LOC100008588	1.9658114	0.04998428	POLR2H	1.9280943	0.0	PLCB1	1.9069505	0.3702149	FLOT1	1.8795816	0.0	ASS1	1.8605822	0.13244711	SFXN5	1.8356901	0.3702149
CGI-96	1.9652811	0.19279374	MS4A6A	1.9277097	0.38880998	RPS24	1.9065357	0.0	STK38	1.8795214	0.0	SPATA2L	1.8593676	0.02768229	CACYBP	1.8356519	0.0
DDEF2	1.9651024	0.0	SMG5	1.9276056	0.0	HIST2H2AA4	1.9052099	0.24986218	PAIP1	1.8789824	0.26385003	SASS6	1.857974	0.027530506	LOC440063	1.8355329	0.0
DDR1	1.9642673	0.17543276	LOC728666	1.926879	0.0	VAV1	1.9050171	0.034790676	SUHW4	1.8781403	0.061047845	GNG5	1.8579428	0.0	C3orf23	1.8347255	0.089225166
FAM53A	1.9638197	0.108479254	ETNK1	1.9267987	0.0061125704	ENO1	1.9049575	0.0	ZNF385	1.8781195	0.7492936	CCNY	1.8579139	0.0	NFKB2	1.8341594	0.011634319
TADA2L	1.9618433	0.0	UBQLN1	1.9266237	0.0	PILRA	1.903315	0.018591525	C8orf76	1.8780868	0.0	PATE3	1.8575575	0.01037405	TMEM16H	1.8338593	0.0
LOC645762	1.9609445	0.0	DECR2	1.9264742	0.18737327	SLC9A3R1	1.9033134	0.070925005	TSFM	1.8773593	0.0	PARP1	1.8571206	0.0	ZBTB44	1.8334	0.042706292
TMEM65	1.9604844	0.38880998	ZNF664	1.9246516	0.16116314	PXDN	1.9032971	0.1518241	PEPD	1.8769772	0.05322864	MLF2	1.8562202	0.0	COX7B	1.8318465	0.0
Upregulated genes (2,984) in malignant tumors						Upregulated genes (2,984) in malignant tumors						Upregulated genes (2,984) in malignant tumors
Gene symbol	Fold change	q-value(%)	Gene symbol	Fold change	q-value(%)	Gene symbol	Fold change	q-value(%)	Gene symbol	Fold change	q-value(%)	Gene symbol	Fold change	q-value(%)	Gene symbol	Fold change	q-value(%)
C14orf173	1.8306835	0.011634319	PRKCD	1.8099642	0.0	MRPL42	1.7852495	0.0	RPN1	1.760375	0.0	LOC650152	1.7358775	0.0	FKBP4	1.7143601	0.020470168
OSBPL10	1.8306379	0.78600895	RDBP	1.80986	0.0	STMN1	1.7844363	0.9292322	AGTPBP1	1.7595819	0.0	MGC22793	1.7348554	0.011806275	C1GALT1	1.7140568	0.015442565
ANXA2P1	1.8305895	0.20783962	KIF5B	1.8097959	0.0	SLC3A2	1.7838678	0.13326648	CBWD3	1.7579265	0.32527348	HSPE1	1.7342411	0.0	LOC643336	1.7132099	0.018810425
SLC25A24	1.8302972	0.6014906	LOC100130919	1.8096336	0.0	DNM1L	1.7837118	0.010557909	MAPBPIP	1.757867	0.0	PVRL2	1.7341185	0.18839523	SHMT1	1.7131248	0.02768229
ABHD12	1.8302385	0.010864692	DCLRE1A	1.8093076	0.06477269	ALKBH6	1.782417	0.0	UBQLN4	1.7577689	0.0	RPS15	1.7337178	0.40056306	NA	1.7129079	0.9938567
HADH2	1.8299601	0.0	CD2AP	1.808747	0.5687957	HSPA2	1.7822698	0.13244711	TXNL2	1.7577064	0.0	RBM18	1.732386	0.0	ADK	1.7127424	0.16376135
ZBTB7B	1.8295271	0.02665365	ABCF2	1.806883	0.0060536135	LOC644214	1.7820104	0.0	DDX11	1.7556002	0.019477572	SPTBN2	1.7314925	0.011140184	COX5A	1.7125555	0.0
STRBP	1.8290794	0.020032646	USP36	1.80652	0.010634578	TUBA6	1.7814753	0.0	TSSC1	1.7553571	0.0	FTHL11	1.7311473	0.0	AGTRAP	1.7113429	0.02665365
SLC36A1	1.8289808	0.04256149	LOC100128525	1.8061631	0.1518241	GATAD2A	1.7811306	0.0	LOC728098	1.7548016	0.0	LOC389386	1.7308446	0.027323617	CCDC6	1.7112274	0.011028327
MARK2	1.8285366	0.010908528	LBR	1.8056884	0.019311693	INADL	1.7806331	0.03094729	CNOT1	1.7541457	0.08690469	KIAA1618	1.7307765	0.18737327	CFL1	1.711178	0.0
MYO9B	1.8284605	0.0	FDPS	1.8053465	0.0	TIPRL	1.7800406	0.0	RAB27A	1.7540406	0.24812764	ZMYND19	1.7306236	0.0120449895	VARS	1.7111286	0.0
SULT1A2	1.8265256	0.9292322	IER5L	1.8052218	0.0	C7orf24	1.7792102	0.011028327	PPP4C	1.7536454	0.0	CLPTM1L	1.7300482	0.0114114545	C12orf11	1.7104182	0.04961969
IRF1	1.8265058	0.02768229	B3GALT4	1.8052075	0.010634578	NDRG1	1.7781042	0.58249253	LOC647597	1.7534829	0.0	CYB561D2	1.7297001	0.019311693	PODXL	1.7101895	0.67007023
SIGIRR	1.8258054	0.019477572	DNAJC9	1.804814	0.0	ATPBD1B	1.7779955	0.0	GCA	1.7533467	0.0	TMEM183A	1.7288749	0.0	GCDH	1.7100775	0.3035582
ARHGDIB	1.8250948	0.020217014	MFHAS1	1.8045449	0.5687957	COMMD7	1.7774922	0.0	ASS	1.7532675	0.186246	C7orf48	1.7278398	0.04620221	PSMB3	1.7098501	0.0
IRAK1	1.8242608	0.011806275	IMPDH1	1.8044802	0.0	TMEM184B	1.7774142	0.0	NFKBIZ	1.7529962	0.04961969	MRS2L	1.7275622	0.026864162	C7orf44	1.7096672	0.0
CHMP1B	1.8240802	0.0	C1orf54	1.8042508	0.0	H2AFJ	1.7757876	0.186246	PTRH1	1.7529627	0.46848342	C3orf21	1.7275367	0.08994825	HAGH	1.7096026	0.38028204
C18orf19	1.8240128	0.18737327	REST	1.8023813	0.20921	TAPBPL	1.7755389	0.04291487	PUS1	1.7527094	0.0	SLC29A1	1.7273797	0.011290485	THOC5	1.708739	0.46848342
GALNT12	1.8227534	0.61583066	RCC2	1.80132	0.0	C20orf7	1.7749703	0.0114114545	OSTM1	1.751594	0.19279374	TMEM167A	1.727325	0.0114114545	TFB2M	1.7087004	0.0
MTIF2	1.8225101	0.0	NIPA1	1.7994632	0.011028327	BHLHB2	1.7746817	0.015442565	NEK6	1.751461	0.46005744	CEP152	1.7265695	0.064298704	BRMS1	1.7085146	0.0
FOXRED1	1.8220848	0.010864692	SRPK1	1.7993438	0.0	VKORC1L1	1.7708881	0.0	LOC644101	1.7508106	0.0	LOC653381	1.7262144	0.019890932	CPSF3	1.7079173	0.0
SRPK2	1.8218541	0.2738275	ZNF672	1.799252	0.0	LOC731751	1.7704308	0.0	ACOT8	1.7491012	0.019477572	TPCN2	1.7260655	0.04620221	DDX21	1.7078716	0.0060536135
RFC2	1.8217971	0.12711494	TRA16	1.7986916	0.05322864	C2orf18	1.7704147	0.0061125704	RNF41	1.7476183	0.020032646	NSUN5C	1.7259583	0.09550891	SNRPC	1.7071038	0.0
LOC649679	1.821341	0.17778257	GPR89C	1.7986127	0.0	BCAR3	1.76893	0.4208247	LOC441763	1.7458292	0.4121689	LOC388272	1.7259548	0.0120449895	FAM96A	1.7069818	0.0
NIPSNAP1	1.8205119	0.13326648	TBCE	1.7980741	0.0	UCHL3	1.7686213	0.0	XTP3TPA	1.7451781	0.0	MMAA	1.7257888	0.35088798	FGD3	1.7064184	0.04998428
DIP2A	1.8204343	0.080948986	ACSL3	1.7978662	0.04620221	GSDML	1.7677456	0.13244711	GCS1	1.7441088	0.12711494	MVD	1.7250009	0.18737327	LOC641992	1.7052337	0.23255531
UHRF1BP1	1.8202984	0.0	C21orf70	1.7977462	0.0	IER5	1.7676803	0.10225725	LOC100131785	1.7440972	0.0	IPO4	1.7247835	0.24986218	GTPBP3	1.7049146	0.019477572
HINT3	1.8197618	0.026864162	C19orf52	1.7959404	0.0	WDR12	1.7670437	0.0	ZDHHC16	1.7437772	0.020470168	MGC4172	1.7244515	0.3035582	LOC100129201	1.7048074	0.019477572
FAM108C1	1.8195444	0.053440306	SLC12A9	1.7949402	0.0	LOC730167	1.7669494	0.40056306	RASGRP3	1.7427932	0.291791	EMG1	1.7237217	0.0	C6orf167	1.7046132	0.17543276
MIR657	1.8190153	0.089225166	PRIM1	1.7949347	0.0	MRRF	1.766828	0.0	MFAP5	1.7422475	0.7242595	PLEKHB2	1.7235996	0.018685423	BTG3	1.7043263	0.14555174
SLC1A3	1.8182056	0.8923919	ATF2	1.7947036	0.010908528	NUP50	1.7667819	0.06477269	PLP2	1.7417085	0.02705024	FAM60A	1.7228625	0.4208247	C1orf19	1.7037854	0.011236343
GGCX	1.817944	0.0	TUBB4Q	1.7945096	0.20783962	RPS6KB2	1.7662698	0.0	PANK3	1.7412047	0.186246	HMGCS1	1.7227168	0.46848342	SAR1B	1.703395	0.0
GK5	1.8178387	0.027530506	YARS2	1.7942181	0.0	TBXAS1	1.7659315	0.8923919	PPP2R5C	1.740922	0.0	PI4K2B	1.7223727	0.0	C10orf7	1.7028359	0.0
TMEM54	1.8165114	0.61583066	SBNO1	1.7934115	0.17778257	LRRC45	1.7657725	0.23255531	LOC730820	1.7404901	0.0	ZDHHC9	1.7220014	0.0	GUF1	1.7027401	0.019477572
PDCD10	1.8163655	0.0	IDI1	1.7921116	0.11490733	LDLR	1.7655269	1.0063663	LMNB2	1.74035	0.019477572	PTGER4	1.7212874	0.053440306	TM7SF2	1.7025176	0.64639884
C13orf37	1.816232	0.011634319	ATG4D	1.7919004	0.11490733	C12orf44	1.7655034	0.0	BAT5	1.7402651	0.0	SRP19	1.7205366	0.0	LOC100132425	1.7024794	0.010417095
ASPSCR1	1.8159771	0.02032222	TPST2	1.7917867	0.07134089	STAT1	1.764939	0.04256149	LOC128192	1.7402	0.0	MAPKAP1	1.7205336	0.0120449895	LYPLA2	1.7019821	0.03094729
15E1.2	1.8156635	0.13244711	CLN3	1.7904083	0.020032646	TNFRSF6B	1.764537	0.061047845	PTPRO	1.7400473	0.33535233	H2AFY	1.7204373	0.0	GABPB1	1.7017587	0.0
GLRX3	1.814749	0.0	FBXO28	1.7902688	0.0	RFWD3	1.763757	0.0	TMEM183B	1.7397195	0.0	EHD4	1.7185197	0.011806275	PAWR	1.7013655	0.186246
BZW2	1.8145584	0.0	C6orf32	1.7886388	0.61583066	IGSF8	1.7636046	0.027323617	EGLN1	1.7397125	0.061047845	TSC22D1	1.7184061	0.10897255	LOC100128266	1.7007786	0.011290485
TTLL4	1.8137689	0.120903224	TOMM40	1.7881327	0.0	ST3GAL1	1.7632372	0.5452957	LOC100128469	1.739395	0.011290485	SLC2A4RG	1.7182634	0.019311693	SOX18	1.7005401	0.9292322
ANP32A	1.8126167	0.03094729	BAZ1A	1.788081	0.0	UQCRFS1	1.7630605	0.0	GTF2IRD2B	1.7392536	0.080948986	TARBP2	1.7179524	0.07411746	PRKDC	1.7003527	0.21931292
C1orf97	1.8123066	0.16376135	CCDC124	1.7877514	0.019311693	LOC653566	1.7622987	0.0	TMEM185B	1.7390466	0.0	C1orf108	1.7174786	0.019477572	CNGB1	1.7003267	0.2738275
TSPY1	1.8121525	0.23255531	COX17	1.7876371	0.0	EPOR	1.7621821	0.61583066	C20orf52	1.7389554	0.0	RAD51C	1.7171491	0.07134089	MXD1	1.7000148	0.13326648
STC1	1.811849	0.3638736	CST7	1.7875425	0.26385003	ARD1A	1.762118	0.0	RPS7	1.7376666	0.17543276	ABCF1	1.7168931	0.0	CABLES2	1.699324	0.2842261
CHCHD3	1.8117952	0.0	LOC100134537	1.7870737	0.0	CCT6A	1.7616256	0.0	CCDC109A	1.7372204	0.64639884	FBXL20	1.7168485	0.04291487	C3orf29	1.6987662	0.010634578
LOC100130289	1.8116322	0.2738275	RPUSD3	1.7869221	0.0	ALDOA	1.7613444	0.010417095	LOC390530	1.7368139	0.020032646	RPS6KA4	1.7155745	0.0	LOC100128737	1.6987326	0.019044854
MRPS17	1.8104066	0.0	LOC729580	1.7862217	0.019477572	C6orf136	1.760833	0.010634578	HPRT1	1.7359997	0.0	C6orf66	1.715488	0.063904144	PRELID1	1.6985337	0.0114114545
Upregulated genes (2,984) in malignant tumors						Upregulated genes (2,984) in malignant tumors						Upregulated genes (2,984) in malignant tumors
Gene symbol	Fold change	q-value(%)	Gene symbol	Fold change	q-value(%)	Gene symbol	Fold change	q-value(%)	Gene symbol	Fold change	q-value(%)	Gene symbol	Fold change	q-value(%)	Gene symbol	Fold change	q-value(%)
PFDN6	1.6979175	0.010476089	IFIH1	1.6766117	0.6880381	FLJ10815	1.6579037	0.11490733	CHCHD8	1.6398911	0.0960712	C9orf21	1.6250212	0.17778257	BID	1.6081356	0.7492936
ADAM17	1.6969615	0.026864162	LOC100134261	1.6759481	0.23255531	APOOL	1.6578923	0.10225725	LOC728059	1.6398667	0.061047845	UBE2L6	1.624804	0.64639884	FOSL2	1.6075699	0.02032222
ENPP4	1.6966343	0.24812764	B3GNT8	1.6755806	0.49348754	TACC2	1.657515	0.8923919	LOC100133517	1.63918	0.0	DCTPP1	1.6247406	0.02032222	PTK2B	1.607567	0.17288882
CASP6	1.6954087	0.32527348	GMCL1	1.6750945	0.05322864	THOC6	1.6570549	0.06477269	SLC44A2	1.6390404	0.26385003	TRPT1	1.6232944	0.0	PMS2L3	1.6074812	0.17543276
BMP1	1.6953466	0.46848342	VPS33A	1.6749767	0.0	C13orf23	1.6550744	0.16116314	LOC283953	1.6389726	0.10225725	ARMC6	1.6232572	0.20106398	PCNXL3	1.6074591	0.070925005
C21orf66	1.6953453	0.2738275	KIAA0859	1.6747887	0.0	PDCL3	1.6534522	0.0	LOC400506	1.63857	0.21931292	CARHSP1	1.6231638	0.0	CORO7	1.6066589	0.10225725
PFKFB3	1.6949768	0.40056306	LOC727803	1.6721652	0.053440306	MFSD9	1.6533068	0.2738275	LOC729841	1.6380999	0.018591525	LOC91431	1.6224102	0.13326648	LOC644033	1.6064644	0.04961969
ANKRD27	1.6945909	0.20783962	TMEM62	1.671656	0.04231553	MTMR14	1.653261	0.09550891	USP5	1.6377617	0.0	LOC728602	1.62222	0.17778257	MRPL17	1.6060423	0.011290485
ARPC5	1.6938366	0.0	CD93	1.6715167	0.12711494	GTPBP4	1.6531692	0.0	SNRPA1	1.6374092	0.0	KIAA0664	1.6216266	0.053440306	FAM50A	1.6060234	0.0
GCHFR	1.6931516	0.32527348	LOC100130550	1.6711094	0.0	LOC645969	1.6526948	0.061047845	LOC134997	1.6370816	0.0	AP1S1	1.6215938	0.24812764	NUP85	1.6047589	0.027323617
VAMP4	1.6926095	0.027530506	NUDT14	1.6709055	0.07411746	LOC650803	1.6523751	0.4121689	STYXL1	1.6370006	0.026864162	CYFIP2	1.6215662	0.07134089	ANKRD16	1.6041968	0.20106398
SH3KBP1	1.6923554	0.108479254	SDHALP1	1.6709026	0.3035582	PHC3	1.6520605	0.080948986	FLJ13195	1.6366158	0.9645571	SYNCRIP	1.6213329	0.089225166	LOC440498	1.6040251	0.8923919
ODC1	1.6917114	0.026864162	LRRC8D	1.6703424	0.089225166	LOC648509	1.6518418	0.089225166	SSSCA1	1.6361511	0.17543276	LOC132241	1.6208382	0.38880998	ROBLD3	1.6038222	0.011634319
ENY2	1.691249	0.0	GAA	1.6699785	0.20783962	BCL10	1.6515124	0.10225725	HIST1H4J	1.6354172	0.61583066	WDR43	1.6193192	0.010781374	LOC728324	1.6036205	0.01037405
PSMD2	1.6908357	0.0	PFKL	1.6690482	0.070925005	SHARPIN	1.6508907	0.080210045	IFNAR2	1.6354027	0.2738275	CD68	1.6190243	0.04961969	FUT11	1.6028318	0.4121689
RPA3	1.6905204	0.0	UCHL5	1.6687918	0.0	C22orf16	1.6508032	0.080210045	MGC3196	1.6351898	0.0	GTF2I	1.6187031	0.026864162	NIBP	1.6027365	0.16116314
COPG	1.6900597	0.0	VRK2	1.6681179	0.011140184	ARF6	1.6493471	0.04998428	GPD2	1.6348615	0.2842261	LOC649553	1.6184506	0.0	ACTN1	1.6026917	0.0107352715
DNM2	1.6898118	0.010634578	CDK5RAP1	1.6677463	0.0	LOC100132457	1.6489058	0.0	LSMD1	1.6346267	0.0	C1orf2	1.6178488	0.40056306	BANF1	1.6022431	0.18839523
NADSYN1	1.6893235	0.20921	MIR1978	1.667483	0.04620221	MRPS30	1.6487149	0.0	SLCO3A1	1.6337168	0.9292322	TYSND1	1.6177796	0.0	ANAPC11	1.6021353	0.07134089
PCSK7	1.6890715	0.018810425	LOC645676	1.6674439	0.5202364	LOC100129086	1.6484731	0.0	IRAK4	1.6336342	0.32527348	LOC339229	1.6175731	0.018810425	GSTK1	1.6020038	0.020032646
ATP2A2	1.6888129	0.011735318	RNF123	1.6673561	0.0	ZNF259	1.6479063	0.42514613	ACAD9	1.6336035	0.019890932	ACP1	1.6173757	0.0120449895	LOC391044	1.6018056	0.035164863
TBCD	1.688753	0.04256149	PPP2R5A	1.6672703	0.0	UBR3	1.6478425	0.0	MCM6	1.6335462	0.0107352715	HIP1	1.6171665	0.3702149	CDKN2B	1.6017282	0.61583066
ARMC8	1.688441	0.0	YWHAB	1.6666626	0.07411746	ALG10	1.6476773	0.17543276	KIAA0562	1.6331881	0.077502266	CCDC123	1.6165389	0.11490733	CC2D1A	1.6014264	0.3035582
SCO2	1.6878763	0.0	LOC100129445	1.6664903	0.04256149	POMGNT1	1.6472772	0.010557909	CBLL1	1.6328197	0.04961969	LRRC16	1.6156954	0.6014906	ITGB4BP	1.6013591	0.20921
PKN1	1.6875787	0.19279374	C18orf8	1.6664357	0.011806275	RBM41	1.6472493	0.027323617	SLC25A15	1.6324519	0.4121689	POLR2D	1.6148496	0.02032222	TFDP2	1.601347	0.33535233
LOC441131	1.6863339	0.0	RPP38	1.6663731	0.06477269	SNRPG	1.6470243	0.0	SAP30L	1.6321278	0.0	RNF181	1.6148416	0.0	AMDHD2	1.6011504	0.2842261
C14orf58	1.6859412	0.0060536135	PPA1	1.666229	0.0	DHX8	1.64632	0.0	RABIF	1.6319184	0.2738275	LOC442609	1.6143768	0.1518241	DCUN1D5	1.6009665	0.010864692
C9orf16	1.6853719	0.20783962	YIPF4	1.6659783	0.0	PDHA1	1.6461507	0.03456826	NDUFB11	1.6317891	0.027323617	TLE1	1.6143136	0.7577272	IGSF11	1.6009042	0.027323617
SLC26A6	1.6851007	0.04998428	GBA	1.6659576	0.01037405	ARSA	1.645186	0.020032646	FAM38A	1.6317369	0.7242595	BYSL	1.6142838	0.08348522	CCDC24	1.6007016	0.5340131
RUVBL1	1.6845702	0.9292322	C1orf93	1.6655153	0.5340131	RDH13	1.6451468	0.6014906	EBNA1BP2	1.631727	0.02665365	C16orf61	1.6141391	0.0	LOC650157	1.6006697	0.011735318
MRPL33	1.6842443	0.0	COX5B	1.6643808	0.0	C6orf182	1.644808	0.20921	LOC723972	1.6313207	0.7242595	ZMYND8	1.6139662	0.1518241	LOC100133477	1.6001805	0.0
LOC100130003	1.6839644	0.0	LOC100129759	1.664094	0.019044854	FASTKD5	1.6438999	0.010781374	PTPRA	1.6311013	0.11490733	C21orf45	1.6124183	0.05322864	MAD1L1	1.6001301	0.21931292
PCBP4	1.6831865	0.38880998	APEX2	1.6638865	0.011735318	B4GALT5	1.6437988	0.0	ACTR3	1.6304895	0.0	SPRYD4	1.6119478	0.019717969	HNRPA3P1	1.5995523	0.0
CD14	1.6829472	0.77238363	MRPL19	1.6633128	0.0	WBSCR22	1.6436881	0.035164863	CAST	1.6299226	0.018685423	LAGE3	1.6118128	0.04291487	NEO1	1.5995136	0.011569216
ME2	1.6822059	0.20106398	EXOSC5	1.6629359	0.44803736	EXOSC3	1.6432847	0.027238915	CNIH4	1.6298004	0.0	SLC35A3	1.6116269	0.33535233	GNL2	1.5992622	0.0
AIF1	1.6815016	0.29618493	CYP1B1	1.662363	0.02768229	SMYD2	1.6432319	0.12154266	C20orf121	1.6291298	0.0	PHKG2	1.611553	0.17288882	RUSC1	1.5991157	0.0
M6PR	1.6810398	0.0	OGFRL1	1.662235	0.13244711	PIP5K2C	1.6431645	0.0120449895	ARHGEF19	1.6288764	0.9292322	CUEDC1	1.6113607	0.04998428	UHMK1	1.5987912	0.010476089
CCNC	1.6806427	0.061047845	PPFIA1	1.6620429	0.02032222	KIAA1161	1.6422276	0.24986218	LOC100130707	1.6284354	0.0	ZNF696	1.6103264	0.080948986	EDN1	1.5983729	0.8178482
ATG4B	1.6805339	0.010908528	MKNK2	1.661675	0.16116314	NUTF2	1.64217	0.2738275	ANP32C	1.6280103	0.1518241	RAB4B	1.6100422	0.020032646	LRRC16A	1.5982852	0.16376135
RAE1	1.680407	0.10897255	CDC42	1.6613208	0.16376135	FBXO22	1.6419737	0.21931292	AZIN1	1.6276168	0.40056306	SMARCD2	1.610021	0.33535233	RFX5	1.5980574	0.019044854
TARS2	1.679651	0.0	C17orf62	1.6611218	0.0	LOC728476	1.6415519	0.3638736	PIM3	1.6274961	0.2842261	MGC61598	1.6098957	0.26385003	AAK1	1.5978338	0.2435579
SLC33A1	1.6796398	0.0	LOC653505	1.660573	0.0	IL11	1.6413996	0.9292322	LOC400750	1.6269065	0.063904144	LOC728953	1.609468	0.04998428	NHP2L1	1.5976195	0.2842261
SCAMP3	1.6788028	0.0	PON2	1.6604935	0.019143399	GARS	1.6413561	0.0	ELOVL1	1.6266748	0.02768229	ZNF364	1.6093327	0.0	MCTS1	1.5974355	0.011028327
PIAS2	1.6786299	0.4208247	DNAL1	1.6593125	0.042706292	YBX1	1.6413486	0.020217014	FLVCR1	1.6263582	0.12154266	SKIV2L	1.6092105	0.019143399	DAXX	1.5972292	0.0
PCBD1	1.6785309	0.08348522	METRNL	1.6591489	0.011806275	LOC552891	1.641264	0.22133048	LOC642585	1.626227	0.3638736	CUGBP1	1.6091558	0.2738275	PSMD1	1.596839	0.020217014
RAB32	1.677661	0.08994825	MIF	1.6591027	0.0	SLC25A16	1.6408318	0.080210045	IKBKB	1.6258029	0.027530506	UBE2H	1.6088853	0.08690469	C14orf129	1.5959506	0.5452957
MAD2L2	1.6769279	0.0	MRPS23	1.6584661	0.0114114545	TMEM49	1.640791	0.027323617	RAD51	1.6252056	0.03501597	BCL2L12	1.6088088	0.04620221	PHF20L1	1.5958347	0.020032646
GPSN2	1.676689	0.0	LOC653506	1.658445	0.011806275	WDR45L	1.6403042	0.29618493	NDUFA13	1.6250775	0.0960712	C1orf43	1.6086584	0.02768229	NNT	1.5955102	0.8686685
Upregulated genes (2,984) in malignant tumors						Upregulated genes (2,984) in malignant tumors						Upregulated genes (2,984) in malignant tumors
Gene symbol	Fold change	q-value(%)	Gene symbol	Fold change	q-value(%)	Gene symbol	Fold change	q-value(%)	Gene symbol	Fold change	q-value(%)	Gene symbol	Fold change	q-value(%)	Gene symbol	Fold change	q-value(%)
MIR586	1.5952786	0.2738275	LOC100132717	1.5779423	0.027238915	PCDH17	1.5617658	0.18839523	TMEM134	1.5483563	0.020032646	PLOD3	1.5351751	0.0	FRAP1	1.5228122	0.027323617
MRPL48	1.5951406	0.10897255	COPB2	1.5774242	0.0	GMDS	1.5615532	0.11490733	CLIC1	1.5482935	0.011569216	C7orf28A	1.5351242	0.04961969	GMPPA	1.5219969	0.027238915
CPT2	1.5951371	0.0	PIGO	1.5773278	0.38028204	BPNT1	1.5614849	0.8923919	ATP5E	1.5479703	0.018810425	HLA-E	1.5348456	0.24812764	PPIH	1.5216144	0.67007023
RNF115	1.5950059	0.019477572	YWHAZ	1.5764695	0.0	PLXNA1	1.5611696	0.080948986	EML1	1.5478156	0.291791	HIST1H4K	1.534536	0.9645571	PGAM1	1.5213656	0.06477269
NDUFA7	1.5947257	0.3035582	PFN1	1.575579	0.0	H2AFZ	1.5605453	0.0	MFSD8	1.5477428	0.10225725	CBL	1.5343865	0.07057687	NDFIP2	1.5204843	0.64639884
STX7	1.5945578	0.061047845	BUB3	1.5752728	0.58249253	C18orf37	1.5604837	0.33535233	CENTG2	1.5472982	0.120903224	MRPL22	1.5343057	0.16116314	LOC285359	1.5204285	0.5340131
C2orf37	1.5939673	0.4208247	LYAR	1.5751967	0.2738275	C2orf7	1.5597013	0.26385003	LOC732360	1.5470824	0.02768229	C7orf11	1.5341284	0.23255531	CCDC77	1.5203327	0.108479254
C19orf62	1.5933149	0.020032646	UQCRC1	1.5750167	0.053440306	IBRDC3	1.5594951	0.0960712	STARD7	1.5467144	0.0	FTSJ1	1.534109	0.23255531	EFTUD1	1.5201463	0.6880381
IMP4	1.5932406	0.0	TRIM37	1.5747672	0.11490733	SEC23B	1.5593628	0.015442565	PPM2C	1.5463341	0.20921	NIPA2	1.5340166	0.01037405	NHP2	1.5201234	0.26385003
FANCG	1.5932086	0.78600895	NRIP3	1.5747036	0.2738275	VPS37B	1.5593396	0.011140184	PPP2R5B	1.5458262	0.77238363	FASTK	1.5338074	0.8923919	RBBP8	1.5194514	0.26385003
POR	1.5931426	0.019143399	HLA-A	1.5735446	0.019477572	ACOX1	1.5587333	0.46848342	LOC340260	1.5456487	0.58249253	FBXL11	1.5337745	0.010908528	METT11D1	1.5191164	0.17288882
ACTL6A	1.5928913	0.018810425	CSRP2	1.5730313	0.29618493	NUP205	1.5586771	0.03501597	ARF3	1.5449826	0.026864162	RC3H2	1.5335149	0.03456826	MRPL39	1.5189481	0.035164863
JUP	1.5921006	0.24986218	ITPK1	1.5726912	0.26385003	PCGF6	1.5580027	0.6880381	TMEM14A	1.5446384	0.3702149	FTHL2	1.5332966	0.011735318	SUMO1	1.5188408	0.2738275
RPN2	1.5919305	0.0	IRF2BP2	1.572428	0.019044854	IFRD2	1.5578822	0.04620221	LOC401127	1.5443959	0.77238363	COX6A1	1.533238	0.010634578	PTPRE	1.5187726	0.7242595
RRP12	1.5917373	0.2738275	LOC649068	1.572258	0.7577272	ACAT2	1.5576862	0.26385003	ZNF650	1.5443147	0.035164863	RQCD1	1.5325022	0.0107352715	C14orf24	1.5183442	0.24986218
CTSA	1.5915508	0.83516294	STK4	1.5716387	0.019717969	RAD23A	1.557684	0.020217014	SLBP	1.5441954	0.19279374	ULK3	1.5323758	0.9938567	MRPS11	1.5172744	0.11490733
SLC25A44	1.5907528	0.0	CKLF	1.571622	0.01037405	LOC100130308	1.5575138	0.0	C6orf106	1.5441855	0.019477572	GPR89B	1.5323066	0.03456826	DPM1	1.5166186	0.120903224
RABL3	1.5907203	0.05322864	TDG	1.5705835	0.010634578	HSPBAP1	1.5575008	0.17543276	ATP11C	1.5440937	0.4208247	XAB1	1.5317812	0.019044854	ZKSCAN5	1.5166165	0.7577272
GOLT1B	1.5903018	0.070925005	DHCR7	1.5701034	0.8178482	CENTD3	1.5572102	0.7577272	CALR	1.5435965	0.0	LOC729558	1.531674	0.5452957	UBE1L2	1.5165812	0.49348754
XPO5	1.5901413	0.44803736	LOC644544	1.5688554	0.291791	COX8A	1.5556405	0.0	EIF4G1	1.5434343	0.080210045	ATAD3A	1.5315711	0.4208247	LSM5	1.5165144	0.24986218
NCOA6IP	1.5896047	0.04291487	GUK1	1.5688002	0.0	LOC731878	1.5554188	0.0	EXOC6	1.5427375	0.04961969	TMEM208	1.5315242	0.07134089	PA2G4	1.516481	0.02665365
C2orf49	1.5894313	0.03094729	SNF8	1.568559	0.03501597	LOC644762	1.5554013	0.0061125704	C3orf37	1.5426418	0.20106398	BCAP31	1.531492	0.010634578	PTPN9	1.5163939	0.3035582
C6orf1	1.5894268	0.019477572	HIBCH	1.5683696	0.04998428	C6orf108	1.5553751	0.07411746	TIMM8B	1.5423844	0.16116314	ARIH1	1.5314463	0.019311693	ZMIZ2	1.5162398	0.38880998
ECOP	1.5892864	0.120903224	TPM4	1.568236	0.14555174	TRIM26	1.5545523	0.061047845	ATPAF1	1.5423025	0.3702149	LYCAT	1.5311538	0.0061125704	FLOT2	1.5162333	0.29618493
C7orf28B	1.5892808	0.08968049	LOC652324	1.5680249	0.10897255	LOC727726	1.5543764	0.035164863	GMEB2	1.5415885	0.019717969	DBNDD2	1.5310435	0.7577272	TBC1D16	1.5158262	0.44803736
LOC646531	1.5888671	0.010557909	HLCS	1.5679957	0.83516294	LOC100133232	1.5535337	0.12711494	SAPS2	1.5415287	0.16376135	PEA15	1.5306993	0.17288882	DHPS	1.5155457	0.49348754
C1orf74	1.5888352	0.29618493	CAPN1	1.5677361	0.019717969	DAP3	1.5533025	0.010908528	LOC100133398	1.5412966	0.32527348	ATP6V1F	1.5305616	0.011140184	SCOTIN	1.515221	0.011236343
PPID	1.5886133	0.5202364	CSNK2A1P	1.5675567	0.04998428	QTRTD1	1.5532285	0.080210045	ST8SIA4	1.5409496	0.4208247	ABCB10	1.5296519	0.67007023	UBE2V1	1.5144211	0.063904144
ARMC7	1.5885822	0.2842261	CUL2	1.5674256	0.0	MID1	1.553059	0.3702149	STRA13	1.5401568	0.053440306	C1orf85	1.529577	0.04231553	ARF5	1.5142387	0.07411746
ANXA2	1.5881249	0.027147744	TSEN15	1.5674199	0.40056306	LOC100009676	1.5530026	0.5687957	RMI1	1.5398283	0.8686685	STK35	1.5293336	0.20783962	MRPS18A	1.5141126	0.04620221
GPR92	1.5879952	0.9938567	TCEB1	1.5664794	0.0	CSTB	1.5529255	0.034790676	INSIG1	1.5397514	0.44803736	ATP6V0A2	1.5288965	0.0	DNAJB6	1.5138626	0.5687957
LOC124512	1.5879587	0.61583066	DBI	1.5664455	0.0	TBL1XR1	1.5528032	0.8178482	RAN	1.5396292	0.019311693	R3HDM1	1.5287336	0.035164863	PITRM1	1.5136024	0.8686685
HDAC7	1.5873201	0.3638736	SLC25A5	1.5654869	0.0	TAF5L	1.552544	0.20106398	RPS21	1.5395352	0.17778257	ARPC3	1.52869	0.011028327	CATSPER2P1	1.5134726	0.18737327
TBCC	1.5858209	0.08994825	GOT1	1.5653609	0.08348522	LOC100133888	1.5523742	0.04961969	MCM5	1.5385555	0.20783962	ITPA	1.5286237	0.17288882	LOC100128269	1.5131519	0.78600895
LOC643300	1.5855743	0.5452957	CCDC15	1.5650442	0.24986218	PTS	1.5521998	0.04620221	POLE	1.5385141	0.5687957	POLR2J2	1.5285901	0.23255531	LACTB	1.5125068	0.20106398
PAFAH1B2	1.5853277	0.13326648	LCLAT1	1.5649383	0.020470168	C1orf122	1.5518179	0.120903224	C16orf57	1.537966	0.061047845	PSMC2	1.5282279	0.0	WDHD1	1.5118502	0.9938567
TRMT12	1.5850023	0.7492936	NOTCH1	1.5649252	0.20106398	NANS	1.5514352	0.46005744	SRP9	1.5378987	0.18839523	MRPL3	1.5281425	0.019717969	DUSP23	1.5117418	0.07134089
FBXW9	1.5849448	0.7492936	SERTAD1	1.564704	0.8178482	LOC399748	1.5510087	0.0	MTX2	1.5377452	0.18839523	SPNS1	1.5269525	0.035164863	MRPS16	1.5117245	0.22133048
LOC644617	1.5846721	0.04620221	ATG16L1	1.5643768	0.0	NME1-NME2	1.5507021	0.8178482	PNKP	1.53753	0.12711494	LOC644684	1.5262249	0.07134089	SLC37A4	1.5113703	0.58249253
C9orf105	1.583781	0.108479254	C20orf149	1.5641468	0.8923919	EDG6	1.5504038	0.18737327	ANKZF1	1.5374221	0.20921	C14orf109	1.5256554	0.018810425	LOC100131737	1.5111036	0.07057687
ZNF408	1.5823324	0.011735318	DUSP2	1.5640397	0.4121689	PSMA5	1.5502322	0.0	LOC642502	1.5371686	0.20106398	DCLRE1C	1.5244575	0.32527348	RHEB	1.510912	0.010908528
ATF6	1.5818362	0.020032646	TMEM164	1.5634906	0.20783962	MCM3	1.549811	0.4208247	COPS7B	1.536845	0.04256149	JHDM1D	1.5241059	0.18737327	APEH	1.5107398	0.20921
TIGD2	1.5816962	0.7492936	CCDC120	1.5633318	0.38880998	CASP7	1.549221	0.080210045	SLC44A1	1.5367329	0.17288882	ARMET	1.5240777	0.089225166	FAM111A	1.5103931	0.0120449895
LOC645233	1.5815321	0.0061125704	EAF1	1.5632031	0.026864162	TMEM160	1.5488768	0.108479254	SREBF1	1.5365636	0.8923919	DDX27	1.5237937	0.08994825	LOC100132740	1.5097098	0.64639884
DLD	1.5809274	0.010557909	KLHDC4	1.5631968	0.077502266	HCN4	1.5487953	0.22133048	ACN9	1.536411	0.77238363	CCT6AP1	1.5234339	0.011028327	MYH9	1.5096818	0.010634578
HSPBL2	1.5796442	0.02665365	PDGFB	1.5628146	0.9645571	NDE1	1.5487648	0.0060536135	PIGA	1.5362405	0.04291487	JMJD1A	1.5232675	0.20921	NUDT22	1.509414	0.064298704
TP53BP2	1.5789735	0.17288882	GTF3A	1.56265	0.0	APH1B	1.5484853	0.9645571	ACTR2	1.5360901	0.0	YIF1A	1.5232378	0.018810425	LOC100129543	1.5089062	0.42514613
LOC653171	1.5780584	0.0	LOC100134648	1.5623714	0.10897255	C20orf116	1.5484035	0.015442565	OGDH	1.5356723	0.019717969	MBD2	1.5229306	0.61583066	LOC642255	1.508814	0.33535233
Upregulated genes (2,984) in malignant tumors						Upregulated genes (2,984) in malignant tumors						Upregulated genes (2,984) in malignant tumors
Gene symbol	Fold change	q-value(%)	Gene symbol	Fold change	q-value(%)	Gene symbol	Fold change	q-value(%)	Gene symbol	Fold change	q-value(%)	Gene symbol	Fold change	q-value(%)	Gene symbol	Fold change	q-value(%)
LIN9	1.5086884	0.4208247	CDK2	1.4958609	0.2738275	LOC100131801	1.4843044	0.22133048	C2orf29	1.4684535	0.0	FH	1.4545808	0.06477269	ST7	1.441253	0.291791
BCL7B	1.5075841	0.17778257	TBCCD1	1.4954705	0.186246	TMEM147	1.4841412	0.010634578	GSS	1.4684362	0.8178482	METTL5	1.453789	0.0114114545	SH3BP5L	1.4410782	0.77238363
LOC642033	1.5071037	0.78600895	LOC647474	1.4953041	0.67007023	COQ9	1.4840298	0.186246	UBL5	1.4684033	0.17543276	OTUD6B	1.4537433	0.8923919	LOC100128485	1.4401639	0.64639884
CAMK1G	1.5065583	0.08348522	DLG3	1.4950442	0.8923919	ZC3HAV1	1.4836967	0.08348522	SLC38A5	1.4680222	0.49348754	ATIC	1.4533653	0.070925005	SP6	1.4400367	0.64639884
MGC61571	1.5061905	0.5202364	C9orf23	1.4947734	0.40056306	COMMD4	1.483542	0.38028204	LOC727820	1.4677984	0.9292322	SLC37A3	1.453128	0.20921	NOLA2	1.43985	0.7242595
ENSA	1.5061102	0.011290485	TROVE2	1.4946085	0.61583066	TMUB1	1.482708	0.24986218	ALDH18A1	1.4676948	0.24812764	RCE1	1.4530056	0.019717969	ABCC5	1.4387715	0.83516294
LOC100134108	1.505939	0.46005744	TMEM69	1.4945931	0.14555174	CHP	1.4816885	0.14555174	PREI3	1.4672884	0.034790676	C14orf143	1.4528545	0.4121689	PPM1G	1.4386435	0.011806275
CHCHD9	1.5058398	0.015442565	ADIPOR1	1.494004	0.03456826	LOC728485	1.4815718	0.24812764	ADRBK1	1.4662495	0.026864162	CASP2	1.4526411	0.10225725	TAF10	1.4378257	0.027323617
TMEM93	1.5056192	0.070925005	NOLA3	1.4933703	0.010908528	MAPRE1	1.4813787	0.0	PIP4K2A	1.4656425	0.24986218	PGS1	1.4525286	0.19279374	CHD1L	1.4375201	0.44803736
NFIL3	1.5051624	0.9292322	RANBP1	1.4931743	0.04231553	LOC732007	1.4812452	0.2842261	CCT2	1.4649988	0.12711494	ATOX1	1.45237	0.2738275	CCM2	1.4372457	0.010908528
MRPL2	1.5048152	0.3702149	ABCF3	1.4930385	0.67007023	LOC729768	1.4812003	0.034790676	TMEM179B	1.464713	0.20921	LOC642489	1.452299	0.12711494	C1orf77	1.4370482	0.03501597
CLDN23	1.5046719	0.7577272	COMMD9	1.4923567	0.29618493	S100A6	1.4808304	0.5452957	RAD21	1.4641632	0.3035582	MGC19604	1.4520966	0.2738275	NDUFS8	1.4369153	0.080210045
TARS	1.5042939	0.02768229	HSPC171	1.4922832	0.07411746	LOC401076	1.4807721	0.015442565	LOC727825	1.464098	0.080210045	ZNF174	1.4518611	0.40056306	PSMB6	1.4368261	0.026864162
RIF1	1.5042444	0.053440306	KIAA0406	1.4920707	0.38880998	KLF13	1.4804194	0.03456826	GTF2H2B	1.4640653	0.7242595	TRIM33	1.4515864	0.04620221	BCCIP	1.4366409	0.24986218
EIF2C2	1.5041384	0.291791	MED8	1.4919503	0.3035582	ICT1	1.4792255	0.7577272	CCDC51	1.4625629	0.9292322	LOC432369	1.4512547	0.010908528	LOC645284	1.4364395	0.33535233
NSMCE2	1.5040206	0.5340131	VARS2	1.4919308	0.011991566	FLJ13611	1.4791676	0.9938567	LOC442582	1.4624703	0.29618493	POLR1C	1.4507446	0.26385003	TFG	1.4361064	0.07134089
HNRPAB	1.5034217	0.02768229	GSPT1	1.4918474	0.0	NFKBIB	1.4789248	0.3638736	UBE1	1.4623853	0.64639884	LENG4	1.4496175	0.7492936	LOC341457	1.436013	0.0
C20orf3	1.5026819	0.019311693	UGCGL1	1.4916276	0.020032646	ZC3H8	1.4787365	0.5452957	C14orf108	1.4617459	0.12154266	MFAP3	1.4494588	0.22133048	CLCN7	1.4353936	0.06477269
SDHB	1.502282	0.04961969	LOC648605	1.491458	0.2435579	WDR5B	1.4786574	0.8178482	ZNF593	1.4617413	0.16116314	UBE2V2	1.4492128	0.07134089	STAG3L3	1.4350443	0.4121689
PTGES2	1.5019522	0.35088798	MUDENG	1.4913036	0.3638736	AAGAB	1.4784987	0.24812764	C1QBP	1.461693	0.33535233	YME1L1	1.4489836	0.2738275	SNX6	1.4350101	0.5202364
C2orf47	1.5014087	0.020470168	LOC650518	1.4909284	0.0	ELMO1	1.4784809	0.20783962	NARF	1.4616113	0.61583066	PSMC3	1.4489557	0.04620221	SRGAP2	1.4349669	0.46848342
FOXN2	1.5013964	0.58249253	MRPL55	1.4908445	0.120903224	ZNHIT1	1.4772484	0.29618493	DCK	1.4613339	0.8686685	LOC645058	1.4482082	0.03094729	MAD2L1BP	1.4346508	0.67007023
NUP107	1.5011033	0.080948986	RPS6KA3	1.4906706	0.04998428	LOC644877	1.4764379	0.24812764	LOC643790	1.4610475	0.35088798	LOC730996	1.447968	0.3638736	ZNF668	1.4345673	0.20783962
LMO4	1.5010995	0.026864162	LRRC42	1.4904621	0.077502266	C10orf58	1.4763808	0.20106398	LOC644745	1.4606202	0.2738275	CDK7	1.4474624	0.2738275	CARS	1.4344311	0.6880381
SLC25A46	1.501082	0.186246	PPIAL4A	1.4901484	0.0	DOPEY2	1.4751747	0.17778257	Kua-UEV	1.4596418	0.08968049	NUP88	1.4473807	0.11490733	LOC100133803	1.4343861	0.24986218
PHACTR4	1.5007019	0.291791	LOC341784	1.4897606	0.089225166	NSDHL	1.475174	0.40056306	ATG4A	1.4592429	0.29618493	LAMP2	1.447341	0.23255531	AHCY	1.4342397	0.5202364
PSMA6	1.500558	0.0	STARD3NL	1.4895082	0.42514613	A4GALT	1.4751465	0.9938567	GALK1	1.4586922	0.108479254	CASK	1.4467186	0.03501597	EIF5A	1.4336174	0.080210045
SNX13	1.5002944	0.29618493	LOC643384	1.4893819	0.6880381	WEE1	1.4747657	0.64639884	MYD88	1.4585053	0.5687957	BZW1	1.4465873	0.46005744	ABI2	1.4334747	0.64639884
PDLIM5	1.5001676	0.8178482	PTPN4	1.4892495	0.108479254	LOC100132323	1.4738581	0.3702149	TAF2	1.4580743	0.02705024	NIT2	1.4465653	0.38028204	ARHGEF2	1.4330376	0.12711494
ALG6	1.4998307	0.14555174	SMAP1	1.4888252	0.04998428	LOC728931	1.4737562	0.49348754	POMP	1.4577565	0.0	SPCS2	1.4464649	0.018810425	LOC653631	1.4322066	0.40056306
LOC100130561	1.499435	0.04998428	CD97	1.4887342	0.38880998	AUP1	1.4730786	0.015442565	SSFA2	1.4577476	0.44803736	ACVR1B	1.4459803	0.089225166	LOC92755	1.4315605	0.5687957
TCP11L1	1.4985384	0.186246	GRB2	1.4882573	0.20783962	ANKRD39	1.4729009	0.13326648	NOP10	1.4574102	0.01037405	RAP1GDS1	1.4459002	0.77238363	UTP11L	1.4310973	0.077502266
UQCRQ	1.498177	0.019044854	DPAGT1	1.4881829	0.38880998	NRBF2	1.4727333	0.10225725	UBR2	1.4571368	0.018685423	CLINT1	1.4457226	0.0960712	RANGAP1	1.4310663	0.20921
THEM2	1.4977661	0.9645571	GFPT1	1.4876008	0.14555174	CBWD5	1.4724461	0.3035582	C1orf121	1.4570806	0.186246	ATP13A3	1.4455426	0.9938567	GRIPAP1	1.4310647	0.0960712
WSB2	1.4973937	0.08348522	ZNF746	1.4873202	0.20106398	HNRPA3	1.4722055	0.0960712	MYL6	1.4569314	0.0	ATP6V0C	1.4452198	0.16116314	RPP21	1.4306544	0.18737327
UNQ501	1.4973631	0.24812764	GEMIN6	1.487182	0.04961969	DCI	1.4721633	0.18737327	PSENEN	1.4569216	0.16116314	TSC22D2	1.4448769	0.7242595	CAD	1.4302535	0.291791
IMPAD1	1.4969103	0.3638736	TFPT	1.486823	0.13326648	SAMD8	1.4721628	0.38028204	WDR55	1.4568862	0.40056306	GNL3L	1.4448087	0.3035582	MAGOH	1.4297566	0.108479254
C12orf32	1.4968978	0.1518241	ARMC10	1.4865487	0.12711494	EXOC1	1.4716042	0.61583066	PARP10	1.456872	0.67007023	LOC652489	1.4447922	0.32527348	SSBP1	1.4295586	0.011028327
MRPL47	1.4968971	0.26385003	EZR	1.4864787	0.053440306	AFG3L2	1.4710807	0.77238363	GTF3C3	1.4566209	0.077502266	GSTP1	1.4445819	0.08690469	SNX4	1.429183	0.24986218
PYGB	1.4967915	0.20921	TTL	1.4862385	0.108479254	C9orf7	1.4705687	0.29618493	RALY	1.4563928	0.02768229	CPSF1	1.4444366	0.7242595	GALNS	1.4284116	0.24812764
SFT2D1	1.4965582	0.0	LOC729101	1.4856008	0.17778257	C1orf124	1.4702411	0.42514613	LOC730052	1.4563913	0.19279374	ZW10	1.4429879	0.17288882	ARL6IP2	1.4283112	0.78600895
LOC96610	1.4965053	0.07134089	NSUN2	1.4849377	0.0120449895	LOC652545	1.4698348	0.49348754	CRLF3	1.4560865	0.22133048	LOC439953	1.4429133	0.0	KLHL18	1.4274076	0.4208247
PGD	1.4964111	0.4121689	CRSP8	1.4849055	0.13244711	SMARCA4	1.4697361	0.09550891	SAC3D1	1.4558209	0.8923919	STX10	1.4419283	0.71054554	TUBA1B	1.4273952	0.0
SR140	1.4961605	0.080210045	DMXL2	1.4848236	0.5452957	HEBP2	1.4695491	0.20106398	ADPRHL2	1.4555537	0.5687957	EIF2AK3	1.4417616	0.291791	VISA	1.4269724	0.17778257
HMGCR	1.4961534	0.24812764	SNRPB	1.48476	0.10897255	UBL4A	1.4695457	0.26385003	CHMP2A	1.4554164	0.7577272	LOC100134083	1.4416692	0.33535233	ZCD2	1.426819	0.20921
ZNF35	1.49615	0.18737327	LOC100134189	1.4847466	0.46005744	LOC645079	1.4694602	0.2738275	ARFGEF1	1.4553615	0.291791	GNG10	1.4415967	0.46848342	GLA	1.4256575	0.2738275
C9orf46	1.4960904	0.33535233	NMI	1.4846675	0.13326648	HMGB2	1.4692382	0.7242595	ARF4	1.4548532	0.23255531	CICE	1.4413624	0.32527348	LOC651143	1.4254746	0.6014906
GADD45GIP1	1.4959277	0.32527348	RNF24	1.4845963	0.64639884	POLR2J3	1.469016	0.17778257	PDHX	1.454757	0.20783962	CMTM4	1.4412708	0.2842261	MRPL30	1.4253993	0.20106398
Upregulated genes (2,984) in malignant tumors						Upregulated genes (2,984) in malignant tumors						Upregulated genes (2,984) in malignant tumors
Gene symbol	Fold change	q-value(%)	Gene symbol	Fold change	q-value(%)	Gene symbol	Fold change	q-value(%)	Gene symbol	Fold change	q-value(%)	Gene symbol	Fold change	q-value(%)	Gene symbol	Fold change	q-value(%)
ATP5H	1.4243608	0.0061125704	PSMA3	1.4060733	0.04231553	MRPL11	1.3929634	0.7577272	TOP1	1.3793021	0.7242595	NOP5/NOP58	1.3652015	0.064298704	PHF5A	1.3487651	0.9938567
APOO	1.4236853	0.77238363	EPRS	1.405342	0.027323617	ATG3	1.3927199	0.17778257	MGC3731	1.379083	0.9938567	LOC284988	1.3651941	0.6880381	AGPAT7	1.3484292	0.5687957
ZFAND2B	1.4234054	0.17288882	C17orf49	1.4053	0.5202364	CORO1B	1.3925936	0.08994825	TRPC4AP	1.3789597	0.58249253	TOP1P2	1.3649837	0.5452957	ZNF655	1.3479873	0.58249253
UBE2G1	1.4229443	0.14555174	MRPL9	1.4046193	0.026864162	C12orf52	1.3925169	0.77238363	DNAJA1	1.3787793	0.24812764	CSGlcA-T	1.3648962	0.64639884	FLJ36874	1.3479176	0.23255531
UBA1	1.4227691	0.4121689	CSNK2A1	1.4040309	0.077502266	RHBDF2	1.3923203	0.18737327	BRI3P1	1.3787354	0.8923919	MAP2K3	1.3648776	0.5202364	ATP5F1	1.3477994	0.20783962
FADD	1.4226655	0.13244711	PGAM4	1.4038551	0.21931292	PRDX1	1.392111	0.09550891	TIAL1	1.3786156	0.186246	C20orf20	1.3645253	0.7577272	NSF	1.3476405	0.58249253
C3orf26	1.4222815	0.5340131	C9orf114	1.4038022	0.64639884	LOC653557	1.3920019	0.64639884	NRD1	1.3780746	0.04231553	SIPA1	1.363992	0.9938567	LOC729086	1.3475966	0.5687957
LOC100132444	1.421917	0.08690469	LOC654189	1.4031348	0.61583066	C7orf42	1.3917023	0.019044854	RNU6-15	1.3779945	0.2738275	TPD52L2	1.3636792	0.20921	PTPN12	1.3469745	0.13326648
BTBD12	1.421833	0.6880381	C1orf96	1.4031291	0.40056306	VPS24	1.3916631	0.8178482	VIL2	1.3774662	0.64639884	TFAM	1.3636392	0.77238363	LOC728138	1.3468024	0.9292322
SLC25A40	1.4217486	0.46005744	ARFGAP1	1.4029264	0.4208247	RAP1BL	1.3909676	0.4121689	STAMBP	1.3769192	0.20106398	PAK1IP1	1.3630652	0.6014906	PARL	1.3466351	0.67007023
ZYX	1.4217205	0.38880998	LOC653226	1.4027736	0.29618493	AP2M1	1.390584	0.5202364	ZNF281	1.3766893	0.17778257	MAP7D1	1.3630048	0.71054554	GPBP1L1	1.3465803	0.9938567
YTHDF1	1.4210163	0.019717969	TMEM14B	1.4021236	0.20921	UBE3C	1.3903298	0.49348754	NOMO1	1.3766842	0.8178482	C1orf55	1.3627745	0.7492936	JARID1A	1.3459905	0.7577272
AGPS	1.4205374	0.9292322	DAZAP1	1.4021152	0.0960712	PLEKHN1	1.3902776	0.20783962	NUDCD2	1.3759298	0.9645571	B2M	1.361552	0.09550891	PPP1R15B	1.3456832	0.33535233
MSN	1.4203017	0.035164863	LOC646214	1.4017018	0.9292322	TATDN1	1.3897415	0.78600895	MAPKAPK5	1.3754395	0.0960712	PPM1B	1.3613877	0.22133048	SLC35E1	1.3455386	0.9938567
FAM105B	1.4202368	0.17778257	LOC643668	1.4015328	0.2842261	SDHC	1.3896111	0.61583066	TCEA1	1.3743619	0.8178482	NDUFA1	1.3613284	0.35088798	MRPL35	1.3452127	0.291791
DEK	1.4198072	0.09550891	UBAP2	1.4009874	0.9938567	EIF5B	1.3894777	0.04998428	LOC100128440	1.3743514	0.186246	E2F6	1.3602058	0.5687957	IARS2	1.3447069	0.23255531
AURKAIP1	1.41942	0.064298704	ZC3H15	1.4007417	0.19279374	SNRNP27	1.3894197	0.04620221	IPO9	1.3740302	0.58249253	SDCCAG1	1.3600715	0.64639884	ATP5C1	1.3444861	0.3702149
LOC345645	1.41935	0.13326648	DVL1	1.4005458	0.5687957	TMEM19	1.3891667	0.8923919	LOC646135	1.3738654	0.35088798	BUD31	1.3597801	0.6014906	LOC644914	1.3442706	0.4208247
ADCK2	1.4193188	0.8923919	TSPAN14	1.4003628	0.19279374	ISGF3G	1.3885597	0.8923919	UBL7	1.3730971	0.61583066	ATP5B	1.3592634	0.02665365	LOC647340	1.3440971	0.26385003
C19orf53	1.4179467	0.20921	NUP37	1.4003394	0.08994825	SLC4A2	1.3882822	0.8178482	RRP15	1.3726497	0.22133048	SERF2	1.3590802	0.26385003	EIF2B5	1.3434801	0.9938567
P4HB	1.4178876	0.3702149	FTHL12	1.4002767	0.018810425	HRB	1.3880368	0.42514613	RNF5	1.3726432	0.9938567	CHRNB4	1.3584274	0.38880998	YIPF1	1.3431209	0.23255531
ATP2C1	1.4175296	0.4121689	C17orf70	1.4000099	0.8178482	TXNDC14	1.3878232	0.080210045	LOC402175	1.3724104	0.2738275	GFM1	1.3580813	0.83516294	YARS	1.34303	0.3702149
HIST1H4C	1.4172657	0.20921	FIBP	1.3998587	0.17778257	USP39	1.3876576	0.13326648	RECQL	1.3722478	0.8923919	NY-REN-7	1.35721	0.64639884	EIF2AK2	1.3430222	0.61583066
BCAP29	1.4166468	0.4121689	NDUFB7	1.3994722	0.6880381	WDR33	1.3874214	0.38028204	NDUFS2	1.3721201	0.67007023	NIF3L1	1.3569852	0.186246	EPB41L4A	1.3429989	0.49348754
PANK2	1.4164643	0.10897255	AKT1	1.3990448	0.64639884	PGBD2	1.3872038	0.78600895	HIP2	1.3720441	0.46005744	MTMR2	1.3569208	0.64639884	MRPL20	1.3425	0.7492936
C21orf91	1.4157927	0.38028204	COX6B1	1.3989455	0.070925005	MDH2	1.3870053	0.034790676	MAP1S	1.3718418	0.5687957	CLIC4	1.3566084	0.6880381	LOC392437	1.3420203	0.78600895
PSMB5	1.4149374	0.291791	RPRC1	1.3983612	0.24986218	LOC643856	1.3864397	0.4121689	ATBF1	1.371542	0.3702149	LOC650832	1.3552872	0.5202364	CBX3	1.3419765	0.38880998
LOC648581	1.4143783	0.83516294	DNTTIP1	1.3976715	0.20921	POLD4	1.3864088	0.8178482	TMEM50A	1.3714987	0.64639884	TXN	1.3544903	0.67007023	LOC387791	1.3416235	0.6014906
LOC402221	1.4143575	0.49348754	C1orf131	1.3975065	0.21931292	DENND4B	1.3860834	0.077502266	ACLY	1.3714699	0.12154266	AP2S1	1.3542488	0.061047845	RBM34	1.3411052	0.26385003
MRPL34	1.4141381	0.24986218	SEC22L3	1.397447	0.20106398	IWS1	1.3853316	0.17778257	NDUFB2	1.3714682	0.21931292	PANX1	1.3542167	0.78600895	ADAR	1.3400973	0.21931292
SETD8	1.4137636	0.089225166	ISY1	1.3972887	0.5687957	IDS	1.3852726	0.77238363	DSCR2	1.3713728	0.67007023	MCCC1	1.3539457	0.5340131	ARPC4	1.3398978	0.5687957
EFTUD2	1.4132553	0.13326648	CAP1	1.3972203	0.020032646	LOC727884	1.385141	0.5687957	GRINA	1.3712349	0.7242595	MRPL37	1.3538347	0.58249253	PLAA	1.3383008	0.8178482
MTX1	1.4132423	0.44803736	PRCC	1.3963346	0.09550891	MRPS22	1.3849747	0.38880998	MRPL36	1.3710892	0.09550891	VPS72	1.3537093	0.4121689	ASCC2	1.338147	0.5340131
C2orf56	1.4129329	0.9645571	PNPO	1.3958352	0.10897255	ATP5G1	1.3847202	0.46848342	PPTC7	1.371082	0.7242595	PSMD11	1.3536929	0.8686685	TM9SF2	1.3370557	0.78600895
LOC347376	1.4125172	0.8923919	LOC345041	1.3952242	0.77238363	MRPS5	1.3843751	0.67007023	CLP1	1.369965	0.16116314	KIF22	1.3532419	0.5687957	MRPL28	1.3366138	0.5202364
MTERFD1	1.4114978	0.46848342	MGST2	1.3951752	0.7577272	ZBTB25	1.3835794	0.29618493	UBIAD1	1.3697882	0.61583066	PI4K2A	1.35312	0.77238363	PITPNB	1.3365746	0.3035582
COX7A2	1.4112122	0.04231553	PTPLB	1.395159	0.3638736	MEA1	1.3833066	0.5202364	DHX16	1.3695408	0.05322864	YIF1B	1.3526615	0.67007023	RNU1A3	1.3362143	0.8923919
CENPJ	1.4109958	0.8686685	SSR4	1.3951087	0.24986218	F8A1	1.3831302	0.5452957	ANAPC1	1.3694056	0.9938567	DYNLRB1	1.3520087	0.35088798	PIPSL	1.3356979	0.9645571
FLJ10241	1.410211	0.2842261	ARL5A	1.394884	0.64639884	MRPL51	1.38312	0.06477269	HAX1	1.3693221	0.12154266	NSD1	1.3516756	0.46005744	LIMK1	1.3355502	0.8686685
KRTCAP2	1.4098679	0.010557909	MAPK6	1.3947672	0.67007023	FAM103A1	1.3826647	0.71054554	TTC32	1.3692973	0.77238363	ZNF692	1.3514805	0.33535233	SMAP1L	1.3354301	0.33535233
RAB8A	1.4098275	0.10897255	RHBDD2	1.3947127	0.8686685	C9orf6	1.3819915	0.38880998	SEMA4C	1.3692743	0.20106398	LOC728877	1.3513305	0.42514613	RG9MTD1	1.3353313	1.0063663
LOC648024	1.4096676	0.4208247	EHD1	1.3946565	0.3702149	CCNL1	1.3819823	0.49348754	FLII	1.3686882	0.44803736	EDEM3	1.3512014	0.67007023	GLMN	1.3345633	0.83516294
EEF1E1	1.409205	0.5452957	TATDN3	1.3946098	0.2738275	STAU1	1.3818805	0.20783962	GTF3C2	1.3682802	0.027530506	FUSIP1	1.3509284	0.2738275	HBXIP	1.3340418	0.291791
LSM12	1.4086663	0.7492936	ILF2	1.3938745	0.08994825	ECD	1.3811984	0.9645571	NUPL2	1.3681697	0.78600895	INTS8	1.3507364	0.61583066	MPZL1	1.3337927	0.77238363
NCBP1	1.4086176	0.2738275	NUP93	1.3937849	0.46848342	STIP1	1.3799028	0.40056306	FKBP1A	1.3672031	0.61583066	ZNF398	1.3505546	0.42514613	LOC389293	1.3330407	0.7242595
SKP2	1.4083381	0.35088798	DNAJC1	1.3933401	0.6880381	UBXD4	1.3798351	0.2842261	PIGU	1.3661339	0.5452957	SFXN4	1.3505399	0.8923919	NCOA6	1.3327717	0.4208247
RPE	1.4082166	0.26385003	TRIM27	1.3931993	0.8686685	ARL6IP6	1.379505	0.32527348	ORC5L	1.3657142	0.5452957	PRUNE	1.3501977	0.7577272	BXDC2	1.3326855	0.24812764
C7orf29	1.4061098	0.14555174	CD46	1.393084	0.64639884	CCNG2	1.3794638	0.6880381	KIAA1160	1.3656311	0.33535233	NOL11	1.3488504	0.2842261	PRPF18	1.3323038	0.3035582
Upregulated genes (2,984) in malignant tumors						Upregulated genes (2,984) in malignant tumors
Gene symbol	Fold change	q-value(%)	Gene symbol	Fold change	q-value(%)	Gene symbol	Fold change	q-value(%)	Gene symbol	Fold change	q-value(%)
LOC647000	1.3320323	0.38880998	LOC440043	1.3030293	0.49348754	ISG20L2	1.2723068	0.5340131
RER1	1.3318723	0.8686685	PSMA1	1.3027667	0.71054554	ZDHHC5	1.2713468	0.9938567
LOC653147	1.3316159	0.49348754	NDUFB3	1.3027607	0.20783962	TRIP11	1.2707072	0.9938567
COX10	1.330862	0.64639884	ACOT9	1.3026707	0.77238363	SFRS2	1.2702514	0.35088798
PRR13	1.3307054	0.33535233	C13orf27	1.301816	0.9645571	ROD1	1.2652714	0.5340131
SUPV3L1	1.3301433	0.78600895	SFRS1	1.3018115	0.35088798	EIF2AK1	1.2643769	0.3702149
ZNF557	1.3296556	0.78600895	B4GALT3	1.3017573	0.9938567	NDUFAB1	1.2539487	0.6880381
SF3B14	1.3282835	0.38028204	LOC100131166	1.3006921	0.7242595	NPC2	1.2514554	0.83516294
LOC730740	1.3280096	0.38028204	MFSD1	1.3000451	0.64639884	VPS29	1.251422	0.5687957
NDUFV2	1.3271996	0.44803736	DRAP1	1.299504	0.4121689	HGS	1.2503475	0.9645571
SF4	1.3266894	0.32527348	PPP6C	1.2989867	0.5687957	C14orf156	1.2489322	0.78600895
PPP4R1	1.3262844	0.20783962	FBXO33	1.2987577	0.83516294	MDH1	1.2410924	0.9645571
SNRPF	1.3260267	0.8923919	CS	1.298285	0.21931292	SLCO2A1	1.203809	0.034790676
KIAA0350	1.3259666	0.78600895	SCNM1	1.2974151	0.9645571	ANKS1B	1.077027	0.2842261
CCT3	1.3247279	0.44803736	ATP5J	1.2959906	0.40056306
PIGT	1.3244321	0.77238363	EIF3S9	1.2955177	0.6880381
CCDC43	1.3241532	0.7577272	LASS2	1.2951742	0.5687957
FKSG30	1.3230292	0.8686685	SEC61G	1.2950953	0.13244711
ARF1	1.3224131	0.20106398	PARP6	1.2922984	0.7577272
SLC4A1AP	1.3222269	0.4121689	FAM53C	1.2921149	0.35088798
TCERG1	1.3221765	0.23255531	SLC35C2	1.290801	0.38880998
SMG7	1.3216231	0.23255531	PSMB4	1.2904655	0.16116314
COX6C	1.3215551	0.21931292	SCAND1	1.28987	0.9645571
HMGN1	1.3215314	0.6880381	HIGD1A	1.2897465	0.8178482
SUMO1P3	1.3214188	0.67007023	LSM2	1.2889591	0.9938567
TMEM111	1.3188376	0.40056306	RNU6-1	1.2888274	0.46848342
NUDT3	1.3187989	0.4208247	BCAS2	1.2876866	0.24812764
LOC646630	1.3184621	0.23255531	SEC24C	1.2867432	0.7577272
VDAC1	1.3182864	0.2435579	LOC84661	1.2866102	0.44803736
APH1A	1.3177896	0.24812764	TETRAN	1.2861819	0.8923919
GNL3	1.3165224	0.77238363	DBNL	1.2860279	0.4208247
HEATR2	1.3150419	0.77238363	CREBL1	1.2851362	0.78600895
PRDX3	1.3141431	0.78600895	CDV3	1.2837416	0.61583066
C3orf38	1.3137182	0.83516294	POTEF	1.2833644	0.17778257
COQ10B	1.3131909	0.3702149	H3F3A	1.2824175	0.38028204
BAT3	1.3128332	0.58249253	MRPL44	1.2823524	0.9938567
ARPC2	1.3126333	0.19279374	PDCD6	1.2817872	0.7242595
PSMA4	1.3121828	0.8178482	HNRPLL	1.2817588	0.8923919
HSPB1	1.3118267	0.120903224	MAP2K1	1.2815332	0.7577272
CRLS1	1.3114818	0.58249253	PSME1	1.2783672	0.77238363
MCRS1	1.3107754	0.67007023	SMUG1	1.2778143	0.9645571
Rgr	1.3081166	0.8923919	HAT1	1.2768203	0.78600895
STRAP	1.3073603	0.2842261	ATP6V1A	1.276194	0.49348754
PCGF1	1.3067552	0.17778257	LOC649023	1.275854	0.67007023
YWHAH	1.3066063	0.35088798	SUCLG1	1.2753354	0.8923919
LOC440926	1.3051153	0.17288882	ATXN3	1.275093	0.77238363
PABPC1	1.3047463	0.3638736	PRKAG1	1.2742224	0.6880381
JTB	1.3038007	0.14555174	NDUFA12	1.2727023	0.8178482
Downregulated genes (2,960) in malignant tumors						Downregulated genes (2,960) in malignant tumors						Downregulated genes (2,960) in malignant tumors
Gene symbol	Fold change	q-value(%)	Gene symbol	Fold change	q-value(%)	Gene symbol	Fold change	q-value(%)	Gene symbol	Fold change	q-value(%)	Gene symbol	Fold change	q-value(%)	Gene symbol	Fold change	q-value(%)
LY6H	0.9988693	0.7577272	WDR48	0.8105719	0.8923919	DFFA	0.80090696	0.9645571	SNRK	0.79429024	0.7242595	AKR7A3	0.7863953	0.38880998	PACS1	0.77831537	0.40056306
SEMA6A	0.9773444	0.46005744	LOC285900	0.8103269	0.8923919	LOC642828	0.80089444	0.46848342	POLR2C	0.7942301	0.9938567	RAB24	0.78627825	0.9645571	LOC644907	0.7782952	0.186246
PAG1	0.8957715	0.9645571	VDP	0.810244	0.3702149	TATDN2	0.80060637	0.78600895	SIN3A	0.79412717	0.49348754	HIVEP2	0.78622687	0.7242595	UFM1	0.778262	0.38880998
TFPI	0.88054687	0.2435579	CENPB	0.80988467	0.7577272	ZNF508	0.8005815	0.67007023	B3GALNT1	0.7939203	0.4121689	P8	0.7858357	0.10897255	R3HCC1	0.7782481	0.16376135
NUPR1	0.8562151	0.20106398	MDP-1	0.80968595	0.6880381	RPL7A	0.8005544	0.3035582	RCN1	0.7938776	0.7577272	LYPLAL1	0.7856381	0.32527348	BTBD3	0.7782278	0.7577272
CTSK	0.8467796	0.9292322	SDF2	0.80904245	0.3702149	N6AMT2	0.80053866	0.5202364	LOC731985	0.79348326	0.29618493	SH3BP4	0.78551275	0.7242595	LOC389662	0.77820045	0.67007023
SMYD4	0.8395055	0.10225725	C19orf6	0.8089864	0.7242595	LOC643433	0.80053824	0.3702149	UBE4B	0.79334265	0.7242595	HDDC2	0.78538215	0.21931292	ZNF410	0.7781261	0.5687957
PSMF1	0.8345051	0.9938567	ZNF18	0.8088531	0.7577272	C2orf42	0.80043465	0.5452957	LOC220433	0.7926493	0.2435579	LOC652458	0.7852261	0.9292322	HEXIM1	0.7781058	0.7492936
SON	0.83363813	0.8686685	SFRS2B	0.8087864	0.78600895	MAF	0.800217	0.13244711	PCYOX1L	0.79231536	0.9645571	ARL6IP5	0.7849173	0.61583066	SPECC1L	0.7780557	0.17778257
WDR81	0.8315199	0.64639884	LOC100132037	0.80865073	0.5687957	UXT	0.8002014	0.4208247	ARL2BP	0.7922713	0.24986218	GDI1	0.7844229	0.33535233	MRPL45	0.7778801	0.16116314
ZNHIT3	0.82854676	0.83516294	TPT1	0.8083344	0.6014906	IBTK	0.7999357	0.4208247	FAM127A	0.7922064	0.38028204	CDKN2AIP	0.7842682	0.58249253	ATXN2	0.77787185	0.18737327
LOC646483	0.8283589	0.9645571	GMPR2	0.8078435	0.46848342	PDCD7	0.79990697	0.42514613	C10orf76	0.7921016	0.61583066	LEMD3	0.78425217	0.38880998	PQLC3	0.77743864	0.2738275
ZNF428	0.8283133	0.7577272	MGRN1	0.8078153	0.9938567	CRADD	0.7998964	0.5340131	KCTD21	0.7920558	0.186246	SAMM50	0.7842476	0.4121689	BAG4	0.7770971	0.7242595
MRFAP1	0.8274596	0.7492936	EDF1	0.8076421	0.46005744	RPL10A	0.79930294	0.35088798	DYRK4	0.7917226	0.46005744	LOC646672	0.78423303	0.7492936	KCNMB2	0.77689993	0.61583066
TMED1	0.8271659	0.9292322	C12orf10	0.807424	0.5202364	AP3S2	0.7992694	0.7242595	CENPV	0.79128164	0.17543276	LPP	0.7840728	0.9292322	LOC728518	0.77687246	0.8923919
LOC730744	0.8269681	0.9938567	YPEL3	0.8071352	0.9292322	NUDT16	0.799203	0.61583066	PAIP2	0.79102325	0.35088798	NCOR2	0.78405774	0.291791	PEX11G	0.7765778	0.5202364
RPS17	0.82651854	0.8178482	MUT	0.80703294	0.9292322	LOC90624	0.79914933	0.6880381	BCKDHB	0.7909698	0.9292322	UNC84B	0.7837921	0.9645571	ARPP-19	0.7761952	0.2738275
LOC649821	0.8246575	0.9645571	LOC646044	0.806885	0.8178482	AIG1	0.7989552	0.5202364	LOC219854	0.7906437	0.58249253	C1orf83	0.78378093	0.4208247	STOM	0.77613777	0.9645571
PIGY	0.8242075	0.78600895	HERC2	0.8068219	0.5340131	EWSR1	0.7987821	0.46005744	DRG2	0.79049623	0.5202364	SLK	0.78345436	0.49348754	METT5D1	0.7760322	0.22133048
AP3S1	0.82340366	0.83516294	UROD	0.80678874	0.38880998	TCF12	0.7985885	0.7577272	RPL36	0.7902862	0.2842261	LOC729222	0.783424	0.9645571	LOC729279	0.77593756	0.32527348
SFRS4	0.8232556	0.9645571	ATP11B	0.80662066	0.8686685	FRG1	0.7985207	0.22133048	HRBL	0.79026073	0.9938567	HIF1AN	0.7828089	0.64639884	TMEM97	0.7759274	0.2435579
SF3A3	0.8228476	0.9645571	SYPL1	0.8066033	0.7242595	LOC51035	0.7982535	0.3702149	ZCCHC11	0.7899828	0.61583066	RABGAP1L	0.78278506	0.9645571	APP	0.7758635	0.5202364
KIAA0368	0.8224937	0.67007023	C10orf61	0.8064048	0.6880381	HDGF2	0.7982503	0.8178482	CLN8	0.7897276	0.6014906	FUS	0.78257227	0.9645571	CYBASC3	0.775724	0.49348754
RPS6P1	0.8219042	0.9645571	LOC283412	0.80618703	0.5202364	ZBTB8	0.79815006	0.8178482	ZHX1	0.7895685	0.6014906	OTUD5	0.78249043	0.8178482	CCDC53	0.7757108	0.24812764
C17orf79	0.8204563	0.8178482	NDUFA6	0.80610424	0.61583066	TAF7	0.7980779	0.9938567	RPA2	0.78952557	0.26385003	FLJ11286	0.7823536	0.58249253	RASIP1	0.7756503	0.9292322
STX8	0.8195614	0.8686685	CASC3	0.80609214	0.9938567	RAF1	0.79799545	0.38880998	LOC100131205	0.78914285	0.5687957	LOC728782	0.78229535	0.64639884	EXTL3	0.7753988	0.3638736
RAB11FIP2	0.8173712	0.5202364	FLJ10986	0.8056623	0.9645571	C17orf45	0.79788685	0.46848342	RCCD1	0.7890204	0.5687957	FAM36A	0.7821201	0.46848342	C5orf33	0.7753314	0.35088798
LOC728453	0.81726	0.78600895	MAT2B	0.8050131	0.32527348	RFX7	0.7978039	0.78600895	ARL16	0.7890127	0.58249253	ROCK2	0.78198963	0.46848342	PERLD1	0.775297	0.40056306
TBC1D19	0.81710935	0.8686685	LOC730246	0.8048261	0.46005744	UBE2D3	0.7977942	0.291791	WDR13	0.78870475	0.4208247	NAG	0.78171515	0.46848342	C12orf77	0.7750033	0.8686685
CYB5R2	0.8168225	0.61583066	TOX4	0.80426246	0.9292322	DPF2	0.7977848	0.83516294	ZNF581	0.7885486	0.9645571	ARL2	0.78164446	0.40056306	ANKS1A	0.774956	0.24986218
CALM3	0.8165309	0.71054554	SPTY2D1	0.8041072	0.7492936	WDR22	0.79739225	0.7242595	METTL9	0.78845936	0.40056306	IFT20	0.7811731	0.38880998	FAM63B	0.7749349	0.61583066
KIAA0232	0.81632	0.9938567	VAMP5	0.80386454	0.8686685	C4orf27	0.7970535	0.6880381	LOC255783	0.7884318	0.6014906	LOC653079	0.7811723	0.5202364	SNHG6	0.77481556	0.46848342
C19orf42	0.81616634	0.9292322	BRP44L	0.80368614	0.6014906	CIAO1	0.79694724	0.5202364	IQSEC1	0.78833044	0.3702149	CEPT1	0.78106123	0.38880998	FAM165B	0.7747271	0.3638736
C7orf25	0.8161204	0.9938567	CAMK2N1	0.8036585	0.33535233	PIGV	0.796864	0.78600895	C2orf30	0.7883186	0.4121689	ZNF319	0.7810095	0.26385003	EXOSC2	0.7747134	0.61583066
BBX	0.8142766	0.8686685	LOC651436	0.8034258	0.24812764	ALDH9A1	0.7968274	0.4121689	LOC100132499	0.7882402	0.5452957	LOC388532	0.78095007	0.16116314	LOC440991	0.7746306	0.7492936
MTO1	0.8140001	0.8686685	GSPT2	0.8031971	0.83516294	SFRS12	0.79660314	0.67007023	SURF5	0.7881819	0.44803736	HDAC4	0.7806682	0.4208247	APPL2	0.7745709	0.46848342
MBD5	0.81322134	0.9938567	MATR3	0.80295783	0.29618493	MRE11A	0.7965745	0.78600895	FBXO11	0.7881284	0.5202364	BRMS1L	0.78054464	0.7242595	GRAMD3	0.7743198	0.9292322
FLJ36070	0.8129594	0.6880381	AKAP13	0.80285794	0.8686685	ZMYND11	0.7960872	0.24986218	UBXD1	0.78811514	0.42514613	MKRN2	0.7803839	0.2435579	NME7	0.7740837	0.9645571
C1orf181	0.81286436	0.8178482	PCID2	0.80263287	0.3702149	RPL21	0.79596114	0.6880381	IK	0.7880138	0.8923919	RBBP9	0.7803834	0.38880998	AKR7A2	0.77382267	0.20106398
ANAPC13	0.8127083	0.49348754	LOC728787	0.802296	0.9645571	SCMH1	0.79586226	0.8178482	ANGEL2	0.78754115	0.5202364	TSHZ2	0.7803498	0.2435579	CAPN2	0.7736939	0.49348754
SPG11	0.81265557	0.61583066	CSTF2T	0.80214375	0.44803736	LOC649447	0.7956028	0.24986218	SKP1A	0.78752726	0.40056306	THAP1	0.78021586	0.5202364	PH-4	0.77362543	0.7242595
UCRC	0.81252223	0.7492936	RPL12	0.80210894	0.2435579	IQSEC2	0.7952597	0.7492936	JAK1	0.78736615	0.61583066	MOSPD1	0.7801804	0.29618493	VPS41	0.77362335	0.4121689
SFRS14	0.8121599	0.9645571	TFB1M	0.8019622	0.5202364	STOML1	0.7952259	0.9938567	ZC3H14	0.7873487	0.8686685	ZNRF3	0.7800151	0.7577272	SBDS	0.7735602	0.24812764
MDFIC	0.8119732	0.9292322	CCDC34	0.8017071	0.9938567	DDX42	0.79481083	0.46848342	SENP6	0.7872608	0.8923919	TM2D1	0.7797957	0.14555174	SNRNP25	0.7731863	0.29618493
C1orf123	0.81148314	0.44803736	LOC100130892	0.80169713	0.78600895	CDK10	0.79470426	0.61583066	RNF122	0.7871912	0.6880381	XRCC1	0.7789394	0.7242595	LMAN2L	0.7729856	0.3702149
OCIAD1	0.8113575	0.38028204	SMARCB1	0.8015505	0.77238363	CLDND1	0.79459244	0.61583066	PCMT1	0.78705156	0.24812764	C9orf127	0.77888376	0.6014906	MIER1	0.7728726	0.33535233
MRPS14	0.8109565	0.78600895	METAP2	0.8013516	0.3035582	ZYG11B	0.7945749	0.4208247	ARSD	0.78690034	0.4208247	TWSG1	0.77844924	0.4208247	DAP	0.7728484	0.38880998
GTF2F1	0.8109147	0.83516294	PAPD4	0.80102867	0.6880381	PDCD4	0.7945564	0.77238363	RNPC3	0.7868183	0.9292322	BAZ2B	0.7783292	0.9645571	SLC25A6	0.77261394	0.3638736
Downregulated genes (2,960) in malignant tumors						Downregulated genes (2,960) in malignant tumors						Downregulated genes (2,960) in malignant tumors
Gene symbol	Fold change	q-value(%)	Gene symbol	Fold change	q-value(%)	Gene symbol	Fold change	q-value(%)	Gene symbol	Fold change	q-value(%)	Gene symbol	Fold change	q-value(%)	Gene symbol	Fold change	q-value(%)
LOC728142	0.77258605	0.7492936	CCDC25	0.7659091	0.17778257	ZNF549	0.7601736	0.2842261	PTPLAD1	0.75359386	0.07134089	TMED10	0.74893403	0.33535233	LOC645688	0.74385464	0.04620221
RPL23A	0.7725425	0.3035582	SMURF1	0.7658007	0.8178482	EEF2	0.7601235	0.05322864	PJA1	0.7534715	0.35088798	ANXA11	0.7488803	0.38880998	GCC2	0.7438298	0.35088798
TCFL5	0.77161735	0.38880998	ANGEL1	0.765708	0.291791	CRYL1	0.7595545	0.20921	NOTCH2NL	0.7534302	0.9645571	LOC100132352	0.7487651	0.17288882	LOC645385	0.7437172	0.08968049
NUDCD3	0.7716115	0.46005744	SPIN3	0.76568466	0.64639884	TERF1	0.75940126	0.12711494	SH3PX3	0.75313777	0.17543276	LOC651575	0.74860626	0.46848342	KIAA1267	0.7436916	0.08348522
MON2	0.7714165	0.20106398	GNPTG	0.7655468	0.20783962	CCDC106	0.75927085	0.58249253	P2RY5	0.7530074	0.78600895	LOC100130624	0.7485855	0.5340131	DYM	0.7436043	0.08994825
LOC286444	0.77133197	0.38880998	SPAG9	0.76550645	0.3702149	LOC731950	0.7591563	0.17288882	LOC100128771	0.75291413	0.38028204	NBPF10	0.74843436	0.18839523	RAVER2	0.7435037	0.2435579
PFDN5	0.77118766	0.063904144	ZNF451	0.7655012	0.24812764	DIS3	0.7590429	0.58249253	LGALS3	0.752866	0.24986218	LOC441408	0.7484328	0.32527348	SPHAR	0.7434689	0.2842261
ANKFY1	0.7711631	0.20106398	RAMP2	0.7653281	0.9645571	DSTYK	0.75882363	0.38028204	GAS1	0.7527783	0.9645571	TAF1	0.7483277	0.4121689	AP2A1	0.7434203	0.16116314
CHD6	0.771152	0.5202364	ZMIZ1	0.7650574	0.291791	NCRNA00092	0.7588052	0.38028204	ZNF480	0.75250983	0.2435579	SNX16	0.74824715	0.9292322	SLC41A3	0.7432953	0.17543276
DAK	0.7711167	0.5340131	GOPC	0.76481205	0.3035582	APOBEC3G	0.75879544	0.64639884	P4HTM	0.75248134	0.42514613	ZNF432	0.74804246	0.61583066	SEPP1	0.7432257	0.46005744
MAGED1	0.77098423	0.7577272	RING1	0.7647936	0.042706292	PABPC5	0.7587825	0.20921	METTL2A	0.7522872	0.20783962	UNC45A	0.7479821	0.4121689	MRPS27	0.7431859	0.08690469
TERF2	0.7707386	0.23255531	OBFC1	0.7647397	0.7242595	DFNA5	0.7585958	0.5687957	CCDC28A	0.75224286	0.291791	RARA	0.74782443	0.20783962	KLF11	0.7431643	0.2842261
LTA4H	0.770642	0.17288882	CHCHD6	0.76466054	0.5687957	C3orf17	0.75857246	0.38028204	LOC646316	0.7521728	0.13326648	HMG20A	0.7477253	0.04961969	LOC644790	0.7431529	0.03456826
BTF3L4	0.77053845	0.21931292	RWDD3	0.7642175	0.13326648	MGC27345	0.7585551	0.67007023	USP48	0.75206256	0.29618493	UBE2Q2	0.74772054	0.23255531	JMJD1B	0.7429881	0.19279374
UBE3A	0.7704836	0.14555174	SCARB2	0.76414746	0.08348522	NLRX1	0.75852877	0.21931292	RAPGEF2	0.7520562	0.120903224	KLHL29	0.7474865	0.18839523	ZBED3	0.7428457	0.77238363
RAB2B	0.77025104	0.19279374	DKFZp686O24166	0.76410866	0.20783962	HSP90AB1	0.7580812	0.16116314	SFRS2IP	0.75197744	0.08994825	EDG1	0.74744225	0.38880998	LOC158345	0.74261826	0.089225166
C14orf102	0.7702033	0.40056306	LZTR1	0.76380676	0.18839523	URG4	0.7578063	0.13326648	SMARCD3	0.7519769	0.46005744	ZNF841	0.74735636	0.5687957	C12orf29	0.7425829	0.186246
HADH	0.7701832	0.38028204	BSDC1	0.76368827	0.17543276	STX12	0.75756985	0.17288882	ZNF295	0.751799	0.291791	M6PRBP1	0.7472169	0.14555174	INSIG2	0.7425233	0.64639884
LOC728428	0.7701514	0.10897255	HPS5	0.7634433	0.5202364	KBTBD9	0.75752985	0.7577272	FAM26E	0.7517979	0.9645571	ZNF324B	0.747119	0.46848342	CRYZ	0.7420463	0.44803736
ETS2	0.77009666	0.5452957	USP22	0.76333976	0.4208247	THAP6	0.75724655	0.35088798	EPN2	0.75171834	0.108479254	WBSCR16	0.7470676	0.22133048	THRAP5	0.7419222	0.5687957
TIMM9	0.7699093	0.120903224	RBP7	0.7632116	0.17543276	B4GALT4	0.7572297	0.18737327	TWIST1	0.751672	0.7492936	GABARAPL2	0.74704444	0.04291487	MRPL10	0.74171174	0.21931292
FLJ11171	0.769846	0.3702149	HUWE1	0.7629521	0.35088798	SIRT1	0.75712633	0.40056306	VPS36	0.75148374	0.19279374	PPP2R1A	0.74701834	0.02768229	SLC27A1	0.7416262	0.291791
RBM25	0.76978105	0.5452957	LYRM1	0.7629054	0.2435579	BCL2L2	0.7569239	0.13326648	LOC100132106	0.7514739	0.2842261	RPL36AL	0.7468798	0.108479254	MYO10	0.7416184	0.7242595
SPTAN1	0.76962626	0.22133048	RUTBC1	0.76276684	0.20921	CD99	0.7568561	0.3702149	ASNSD1	0.751459	0.080948986	RNF146	0.7468753	0.33535233	RTN4	0.74156106	0.17778257
MRPL23	0.76959914	0.19279374	BTBD7	0.76270044	0.44803736	C10orf97	0.75665265	0.24812764	LOC729340	0.7514083	0.08968049	PRCP	0.74671185	0.13326648	SIAH1	0.74143505	0.063904144
LOC641972	0.76956874	0.77238363	CENTB2	0.7626859	0.3035582	ZSCAN12L1	0.7565904	0.44803736	ZMYM4	0.7511157	0.20106398	ZBED5	0.74667597	0.14555174	CASC4	0.74141484	0.2738275
FLJ20699	0.7695165	0.32527348	EIF5A2	0.7626665	0.83516294	OGT	0.7565454	0.40056306	ERRFI1	0.75096476	0.35088798	UQCR	0.7465337	0.2435579	STXBP1	0.74138266	0.5202364
RPL23	0.7693738	0.07134089	ZNF32	0.7626552	0.08348522	TNFAIP1	0.75647944	0.16116314	SYS1	0.7508534	0.18839523	CCDC89	0.7463308	0.4208247	LOC388076	0.74130577	0.13326648
C16orf72	0.76911795	0.3702149	LBA1	0.7626368	0.8686685	AP2B1	0.75598526	0.20106398	AASDH	0.7507753	0.3702149	DDAH1	0.74626416	0.7577272	LOC647285	0.7412649	0.12154266
POLR2A	0.7688997	0.16376135	TRIM5	0.7622312	0.12154266	PPP1R3C	0.7559778	0.04961969	LOC642590	0.75068164	0.24812764	DEPDC5	0.74626166	0.35088798	MANBA	0.7411223	0.16376135
CBR3	0.76866233	0.8686685	LSM14A	0.76204205	0.18839523	SRRM2	0.75595194	0.20106398	ZNF329	0.750465	0.18839523	PCNP	0.7460569	0.042706292	CENPT	0.74109685	0.2842261
NUFIP1	0.76850516	0.46848342	NFAT5	0.7619697	0.5452957	SNORA11D	0.7558204	0.186246	MAN1A1	0.75040746	0.49348754	LOC729372	0.7454406	0.26385003	KIAA0355	0.740947	0.080948986
C9orf91	0.7683543	0.64639884	UBE2L3	0.76182336	0.18839523	MUTED	0.7556289	0.1518241	FLJ11806	0.75038177	0.5340131	MBD3	0.7454089	0.20921	INTS10	0.7409157	0.089225166
KLHDC2	0.7679446	0.2738275	PURG	0.7617028	0.9645571	CAND2	0.755521	0.44803736	C16orf52	0.75024265	0.67007023	FRMD4A	0.74502075	0.3702149	LPIN2	0.7408506	0.17543276
DAAM1	0.7678166	0.42514613	SBDSP	0.7615421	0.20106398	PTDSS2	0.7555088	0.23255531	FLJ31306	0.7502216	0.40056306	FARP1	0.74496657	0.5340131	NBPF11	0.74066544	0.17543276
NR3C1	0.76777285	0.7242595	ABHD6	0.7614683	0.22133048	RPLP1	0.7551856	0.7492936	LOC730288	0.7502182	0.3035582	KLHDC5	0.7449003	0.120903224	RANBP5	0.7404185	0.5202364
PIN4	0.7677069	0.58249253	THAP10	0.76145935	0.5340131	FAM156B	0.75518036	0.18839523	C9orf72	0.7501475	0.5687957	CYTSA	0.744771	0.0960712	DCBLD2	0.74027765	0.2435579
LOC729617	0.7676484	0.04998428	LOC729780	0.76136166	0.7242595	ZNF254	0.7549464	0.58249253	TAF1L	0.75009173	0.17543276	TLN2	0.7447341	0.3638736	PDPR	0.74025035	0.2842261
WDR42A	0.7675018	0.46848342	SLC25A26	0.76110756	0.40056306	MANBAL	0.7547824	0.07057687	LOC728002	0.75002843	0.2435579	LOC644761	0.74457353	0.20106398	ZBTB40	0.74023837	0.7242595
KRIT1	0.76744324	0.29618493	CHPT1	0.761101	0.186246	RBM16	0.7547728	0.42514613	LOC729742	0.749538	0.07411746	SUPT3H	0.7445608	0.49348754	DDX50	0.7402247	0.063904144
SMS	0.7673724	0.71054554	UPF3A	0.7609834	0.32527348	CYB5R1	0.7546155	0.186246	LOC648343	0.7493851	0.46848342	CP110	0.74445176	0.3035582	COMMD6	0.7401797	0.026864162
DCP1A	0.7668987	0.46848342	LRFN3	0.7608783	0.291791	CDC42EP2	0.754433	0.35088798	C14orf147	0.7492058	0.17543276	IRAK1BP1	0.74443364	0.26385003	SAR1A	0.74017656	0.089225166
RAB34	0.766853	0.24812764	LOC646347	0.76078796	0.5452957	LOC727818	0.75443107	0.7492936	RPL4	0.7491535	0.053440306	PLDN	0.74417686	0.108479254	IFNAR1	0.7401617	0.07134089
COPS8	0.76642114	0.06477269	ZNF248	0.7606059	0.46005744	MFAP1	0.75422114	0.07057687	PUM2	0.7491276	0.3035582	MEF2A	0.74414825	0.22133048	FAM149B1	0.74006075	0.16116314
LOC730255	0.76632535	0.13326648	EIF3L	0.7605918	0.02705024	SPAG7	0.7540175	0.120903224	LOC100132673	0.7490668	0.9938567	LOC644739	0.74411666	0.5452957	LOC100132485	0.73998386	0.11490733
GLCE	0.7662144	0.4208247	AQP12B	0.7605767	0.7492936	C12orf43	0.7537036	0.20921	PHLDB1	0.74903744	0.42514613	IHPK1	0.744062	0.07057687	ITM2B	0.7397654	0.13244711
CAPN5	0.76611316	0.3702149	LBH	0.7605564	0.7577272	NAB2	0.7536583	0.7492936	LOC100129093	0.7490263	0.9292322	SLC12A2	0.74396926	0.46005744	HHLA3	0.7395011	0.2435579
DAAM2	0.7660534	0.46848342	RAB11FIP5	0.76020604	0.2738275	LOC645157	0.7536378	0.13244711	TXNDC5	0.74894077	0.16376135	LOC100134504	0.74385893	0.29618493	LOC648294	0.73925555	0.02665365
Downregulated genes (2,960) in malignant tumors						Downregulated genes (2,960) in malignant tumors						Downregulated genes (2,960) in malignant tumors
Gene symbol	Fold change	q-value(%)	Gene symbol	Fold change	q-value(%)	Gene symbol	Fold change	q-value(%)	Gene symbol	Fold change	q-value(%)	Gene symbol	Fold change	q-value(%)	Gene symbol	Fold change	q-value(%)
ATN1	0.73910314	0.186246	FLJ43681	0.7339039	0.07411746	SMAD2	0.728812	0.19279374	TSR1	0.7236347	0.08994825	MPST	0.7196829	0.38880998	TDRD3	0.7147676	0.07411746
LOC729102	0.73887897	0.04231553	RPS6KB1	0.7338379	0.19279374	CCS	0.72876406	0.6014906	GALNT11	0.72355497	0.02665365	BASP1	0.71965766	0.64639884	ALDH1A2	0.71470267	0.5452957
LOC648907	0.7385923	0.7492936	TMEM67	0.7338372	0.32527348	FVT1	0.7286729	0.064298704	SNX5	0.72351307	0.108479254	PRKAR1A	0.7195201	0.061047845	LOC653156	0.71466446	0.20921
CTDSP1	0.73845905	0.04256149	TRIM35	0.7338275	0.2435579	ZNF26	0.7286426	0.17288882	ERCC5	0.7233899	0.070925005	SECISBP2	0.7194181	0.20106398	TMEM70	0.7146141	0.077502266
RWDD1	0.7384183	0.03456826	TBN	0.7337462	0.21931292	DMXL1	0.7285752	0.4121689	LOC440348	0.7233213	0.5202364	MLLT6	0.7193352	0.6014906	EIF1B	0.7145872	0.02705024
FBXO4	0.7382561	0.20921	SERBP1	0.73367655	0.11490733	TSPAN7	0.72852004	0.05322864	NFYB	0.723215	0.40056306	RAB11FIP3	0.7193179	0.080210045	LCN1L1	0.71456	0.10897255
MRPS36	0.7381716	0.2435579	UIMC1	0.73366404	0.07134089	ZNF160	0.7285008	0.22133048	LOC100132199	0.7230143	0.8923919	ID1	0.71922076	0.20106398	ACTR10	0.71449286	0.010417095
CDR2	0.73808193	0.19279374	DCTN4	0.73362315	0.186246	LOC130074	0.72828716	0.080948986	TMEM30A	0.7228767	0.063904144	CCDC115	0.7190282	0.027323617	C12orf23	0.71447515	0.32527348
LOC642062	0.7380719	0.24812764	FAM118B	0.7335715	0.33535233	ROR1	0.72824657	0.7577272	JOSD2	0.72279507	0.24812764	MAP2K4	0.7190086	0.042706292	TFE3	0.7141735	0.08348522
FLJ38482	0.73804295	0.12711494	LOC100129599	0.73356426	0.186246	FSCN1	0.72823507	0.5687957	TRIM24	0.7226721	0.46848342	C15orf29	0.7189651	0.12154266	CLSTN1	0.7141202	0.08348522
PRKACB	0.7378906	0.5202364	PHLPPL	0.7335485	0.4121689	C9orf103	0.7282244	0.18839523	C11orf2	0.72250354	0.16376135	ZNF830	0.718963	0.17543276	CCDC85B	0.7139823	0.07057687
IFI27L1	0.7378876	0.38028204	LOC100129203	0.7334602	0.7577272	CCNB1IP1	0.72801125	0.19279374	RSRC2	0.72248834	0.186246	MYL5	0.71862304	0.9645571	DYNC1LI2	0.7139518	0.010634578
CROP	0.7378571	0.4121689	ORC3L	0.7330481	0.080210045	C8orf83	0.72787267	0.291791	RCN3	0.72247165	0.49348754	NAPB	0.7186207	0.22133048	DCAF10	0.7138017	0.03501597
RNF10	0.7378014	0.14555174	C7orf38	0.73300487	0.40056306	SEC24B	0.7278132	0.12154266	JMJD1C	0.7224518	0.17543276	NGFRAP1	0.7186117	0.063904144	FAM102A	0.71366805	0.61583066
CCDC46	0.7377193	0.4121689	FLJ20444	0.7329058	0.13244711	ATXN7L2	0.7273225	0.64639884	TOB2	0.72240585	0.21931292	PIWIL4	0.7186017	0.78600895	LOC645489	0.7136519	0.034790676
FAM116A	0.737714	0.2738275	TMEM51	0.7328525	0.21931292	LOC100134182	0.727242	0.24812764	THAP11	0.7223455	0.010557909	PEX11A	0.71854097	0.120903224	CLASP1	0.7135937	0.07134089
NUDT21	0.7375261	0.49348754	KIAA1009	0.7327583	0.18737327	LOC375295	0.72721034	0.12154266	MGC2752	0.72230387	0.13244711	SOX4	0.718507	0.3702149	ASB13	0.71357715	0.04961969
TMEM101	0.7374564	0.08968049	LOC642934	0.73266375	0.32527348	PAPSS1	0.7268669	0.08994825	LOC100127975	0.7222286	0.49348754	ZNF17	0.7182421	0.29618493	ZNF507	0.7135584	0.2435579
C2orf33	0.7373613	0.07411746	RFC1	0.73263997	0.064298704	ZNF263	0.7268229	0.04231553	C11orf54	0.7222246	0.089225166	WHSC1L1	0.71820885	0.10225725	ABHD14B	0.7135439	0.1518241
STK11	0.7371084	0.71054554	FAM86B1	0.73263866	0.18737327	ZNF763	0.7268033	0.9645571	CDK5RAP2	0.7222032	0.07057687	RANBP6	0.7182079	0.7492936	CNN2	0.71353716	0.7492936
CNTNAP1	0.73680866	0.20106398	LEPROT	0.7324746	0.080948986	AUTS2	0.7267929	0.2738275	BET1L	0.7220957	0.35088798	bA16L21.2.1	0.71810627	0.053440306	IPP	0.7132521	0.5340131
DUT	0.73670465	0.09550891	RABEP1	0.73212975	0.20783962	KLHL20	0.72658205	0.13326648	LLGL1	0.72206736	0.03456826	SPRED1	0.71793175	0.6014906	CYLD	0.71325135	0.108479254
DENND2C	0.73655677	0.186246	EIF2S3	0.732085	0.019477572	LOC728888	0.7265114	0.2738275	ZNF529	0.7218419	0.19279374	MOCS2	0.7178292	0.24986218	LOC390578	0.7132142	0.24986218
MIR488	0.7362961	0.24812764	ZNF518	0.73198724	0.32527348	ARIH2	0.7264223	0.061047845	C19orf29	0.7216394	0.46848342	PRPS2	0.717821	0.2435579	LOC643949	0.71305346	0.11490733
TMEM50B	0.7362024	0.08994825	TRERF1	0.7318466	0.7242595	MGC7036	0.72634226	0.12711494	ADCY6	0.7216087	0.3035582	FBXO30	0.7177782	0.13326648	PPP3CA	0.7130214	0.16116314
ISCA1	0.7361356	0.02665365	C9orf82	0.73154116	0.44803736	MYH10	0.72622764	0.089225166	CCDC16	0.7215602	0.04961969	RBBP6	0.717693	0.4208247	IVNS1ABP	0.7127465	0.1518241
TSPYL3	0.7361287	0.46848342	LOH11CR2A	0.73150927	0.17288882	KIAA1729	0.7261135	0.64639884	NUCB2	0.7214806	0.24812764	FLJ22531	0.7176084	0.29618493	LDB2	0.7126849	0.291791
MOCOS	0.7359148	0.3035582	MIPOL1	0.7315051	0.17778257	TNRC6B	0.7257931	0.09550891	PDDC1	0.72141904	0.07134089	COPG2	0.7174523	0.3702149	TOLLIP	0.7126523	0.64639884
SPIN1	0.7357011	0.07057687	SPOP	0.7314561	0.064298704	ERLIN1	0.72571456	0.120903224	WASF2	0.7211824	0.46005744	ZNF673	0.7174335	0.10225725	LOC644172	0.7125225	0.07134089
RIPK5	0.73558897	0.20783962	C14orf94	0.7314195	0.24986218	LOC100129550	0.7256628	0.120903224	PPM1F	0.72103894	0.077502266	COPS2	0.71737283	0.42514613	TRIM2	0.71245617	0.10225725
RPL34	0.73550814	0.5340131	FXC1	0.7310491	0.04291487	LOC646197	0.72551924	0.18737327	C1orf119	0.7210184	0.019044854	LOC649445	0.7170662	0.19279374	NUDT7	0.7122851	0.21931292
UFC1	0.7354729	0.019143399	OCRL	0.7309286	0.26385003	C17orf44	0.72551465	0.64639884	LOC339745	0.72073746	0.23255531	FHL1	0.71700394	0.21931292	RAXL1	0.7122579	0.83516294
DDHD2	0.7354659	0.20783962	C3orf34	0.7308096	0.22133048	MLYCD	0.72543633	0.61583066	LOC645436	0.72069824	0.04291487	SFRS7	0.716615	0.064298704	FLJ10081	0.7122143	0.02665365
ACAD11	0.73545855	0.20106398	ASH2L	0.7307318	0.019044854	ANKRD15	0.72538763	0.26385003	ZNF621	0.72066444	0.027238915	KIAA0114	0.71657467	0.2738275	RPL14L	0.712183	0.02665365
PCM1	0.73520833	0.18737327	DEFB116	0.73059344	0.38880998	CETN2	0.72514385	0.089225166	CGNL1	0.7205831	0.24986218	TCF25	0.7165508	0.011806275	EIF1AX	0.7121414	0.08994825
EMP3	0.73511237	0.2435579	MXI1	0.730394	0.7492936	LOC100131970	0.7248861	0.58249253	ZSWIM3	0.72057664	0.13244711	C20orf160	0.71647745	0.3702149	LIN7C	0.71205103	0.16376135
ZNF45	0.73509836	0.0960712	RABGEF1	0.7302145	0.10225725	LOC441775	0.7248022	0.019717969	NUMA1	0.72033834	0.21931292	UCN	0.71632284	0.44803736	PRKAB2	0.71196735	0.063904144
ILK	0.7349556	0.17288882	IL13RA1	0.73019004	0.080210045	LOC100134273	0.72466636	0.12711494	LOC652673	0.72012866	0.33535233	TRIB2	0.71605754	0.18737327	CREBL2	0.7118293	0.120903224
TLK1	0.7347727	0.18839523	C11orf56	0.7300139	0.58249253	ZNF227	0.72462773	0.12711494	OSBPL8	0.7201237	0.10225725	COX19	0.71596086	0.83516294	YPEL5	0.71173406	0.01037405
LOC441013	0.7345983	0.7242595	PPP1R3E	0.72988415	0.7492936	PHF11	0.7245681	0.58249253	GPS1	0.7201202	0.8686685	ZER1	0.71570176	0.08690469	KIAA0430	0.71171045	0.04961969
EIF4A2	0.7345464	0.03094729	RBMX	0.72981715	0.061047845	RBM17	0.72449285	0.10225725	LOC642361	0.72011995	0.034790676	ARHGAP19	0.7154919	0.26385003	WDR59	0.71145093	0.042706292
KIAA1967	0.73446614	0.0960712	COG3	0.729735	0.08690469	SLC35A1	0.72438735	0.010417095	NAT6	0.7200586	0.32527348	RG9MTD2	0.71542263	0.5687957	LSAMP	0.7114392	0.18737327
GOLGA1	0.73439914	0.17288882	LOC552889	0.72951454	0.0960712	ZNF358	0.7242661	0.08348522	LOC652330	0.7199497	0.46848342	TK2	0.7153515	0.08994825	PRR12	0.7112718	0.6014906
MGC16169	0.7343611	0.0960712	ZCRB1	0.7294067	0.26385003	C6orf160	0.7242182	0.24812764	DNAJA5	0.7198638	0.042706292	FOXO3	0.71523046	0.080948986	CUL4B	0.711269	0.077502266
ZKSCAN1	0.73410904	0.35088798	TAF15	0.72924143	0.108479254	LOC647030	0.7240197	0.027530506	ZNF658B	0.7198041	0.6014906	LOC339804	0.7150655	0.23255531	ELP2	0.7111721	0.08348522
OPN3	0.7339849	0.5202364	ZSCAN2	0.7291776	0.3035582	RPS4X	0.7240127	0.03456826	KIAA0913	0.7197601	0.06477269	MAP3K3	0.7150615	0.17543276	MTMR9	0.7111716	0.080210045
PTGFRN	0.7339114	0.40056306	EIF1	0.7291331	0.02665365	LOC100132795	0.72378135	0.02768229	NARG1L	0.71974695	0.17288882	SLC39A6	0.71505076	0.09550891	RAD23B	0.7109184	0.020470168
KIAA0256	0.73390514	0.17288882	FOXJ2	0.7291327	0.11490733	FAM62B	0.72373235	0.04620221	ARMCX5	0.71972495	0.14555174	ARHGAP21	0.7148947	0.04291487	SH3BGRL	0.71087193	0.042706292
Downregulated genes (2,960) in malignant tumors						Downregulated genes (2,960) in malignant tumors						Downregulated genes (2,960) in malignant tumors
Gene symbol	Fold change	q-value(%)	Gene symbol	Fold change	q-value(%)	Gene symbol	Fold change	q-value(%)	Gene symbol	Fold change	q-value(%)	Gene symbol	Fold change	q-value(%)	Gene symbol	Fold change	q-value(%)
ZNF23	0.7107919	0.21931292	ZNF415	0.70550233	0.018685423	LOC649946	0.7007484	0.08994825	LOC100130562	0.69536316	0.16376135	LOC729209	0.6889663	0.18737327	POMT1	0.6846065	0.019890932
TEX2	0.71072966	0.027530506	ZNF75	0.70548654	0.019311693	ANXA5	0.70067173	0.01037405	EPM2AIP1	0.6952311	0.07411746	LRRC37B	0.6888663	0.010417095	WDR36	0.6844811	0.018810425
KIAA1310	0.710676	0.019477572	EPM2A	0.7053421	0.03501597	TOPORS	0.7006483	0.05322864	HEL308	0.6951859	0.5687957	DOK4	0.6888461	0.0960712	TBC1D20	0.68443304	0.010634578
TMEM42	0.7106479	0.018810425	FLJ12716	0.7051662	0.019717969	LOC646849	0.7004601	0.04961969	CCNG1	0.6948839	0.042706292	KLHL28	0.68873805	0.08690469	FBXW2	0.6841654	0.063904144
KIAA1370	0.7106329	0.5202364	C8orf58	0.7049895	0.063904144	FLJ21062	0.7003642	0.26385003	ZNF416	0.6948344	0.089225166	AXIN2	0.6886867	0.080210045	USF2	0.6841076	0.06477269
DNAJC30	0.7106257	0.44803736	LRRC58	0.70493084	0.077502266	CREBBP	0.70032114	0.23255531	DNAJC4	0.6947825	0.14555174	AEBP2	0.6886797	0.011140184	SYN2	0.68399596	0.17288882
C8orf1	0.710375	0.3638736	CAMLG	0.70476973	0.010557909	CYB5RL	0.7002939	0.35088798	SNORA7B	0.69472474	0.010476089	LOC729559	0.6886743	0.04620221	ZNF134	0.68386143	0.077502266
PRICKLE1	0.7099988	0.19279374	AKTIP	0.7047676	0.019311693	RPRD2	0.7001739	0.08348522	ATP5L	0.69471043	0.019717969	TAOK3	0.6885726	0.12154266	LOC729208	0.68384534	0.04291487
GGA2	0.7099706	0.12154266	NKTR	0.70454633	0.0960712	BCLAF1	0.7001672	0.034790676	RPUSD4	0.69458264	0.053440306	PPM1D	0.68856597	0.061047845	ARHGEF10	0.6837541	0.080948986
DOPEY1	0.7098468	0.10897255	PHC2	0.7040973	0.03094729	KIRREL	0.70008534	0.38880998	MAN2C1	0.6942742	0.186246	MARCKSL1	0.68850243	0.4121689	RND2	0.6836376	0.108479254
ZFR	0.7098425	0.010476089	EIF4E3	0.7040143	0.04961969	ADRA2B	0.7000157	0.108479254	LYRM4	0.6940842	0.034790676	TMEM109	0.6884445	0.080210045	LOC100133372	0.68358845	0.019890932
SNORD89	0.7097214	0.2435579	LOC389833	0.7039596	0.7242595	ARMCX3	0.6998838	0.186246	FBXO9	0.69387555	0.38880998	PCYOX1	0.6883895	0.14555174	LOC729970	0.6833107	0.2738275
RPS27L	0.70968044	0.07134089	LOC100130746	0.70359606	0.1518241	COG8	0.6998581	0.23255531	NDUFS4	0.69383574	0.0	LOC651894	0.6883642	0.2738275	LOC127295	0.68322736	0.02032222
UBQLN2	0.70967233	0.011140184	ZNF773	0.703583	0.3702149	WBP4	0.69977367	0.07134089	FSTL1	0.69329953	0.26385003	FAM116B	0.68833494	0.24986218	FLJ10781	0.6830283	0.06477269
PCCA	0.7093404	0.018591525	PHF12	0.7033356	0.061047845	AFF1	0.6997581	0.14555174	PLP1	0.69328433	0.08348522	LOC88523	0.6881158	0.07134089	CSDE1	0.6830114	0.011236343
IFP38	0.70911175	0.053440306	C19orf25	0.7032085	0.04291487	AHNAK	0.69966424	0.03456826	NPDC1	0.693265	0.18839523	USP11	0.6880894	0.034790676	LOC100129585	0.6829988	0.019477572
MXD4	0.7090945	0.070925005	GABARAPL1	0.7031801	0.12154266	LOC389156	0.6996269	0.09550891	LOC646688	0.6926197	0.02665365	CHURC1	0.6880406	0.33535233	FZD3	0.68292826	0.23255531
TNS3	0.7090633	0.04291487	TAF1C	0.7031458	0.08690469	KIAA1751	0.69954085	0.49348754	PLD2	0.69247425	0.24986218	ZNF197	0.6879022	0.05322864	LOC728467	0.682835	0.08994825
MGC33212	0.7090536	0.8686685	LRRCC1	0.703133	0.1518241	VGLL4	0.69936746	0.04291487	LOC100128410	0.6922806	0.186246	SRP14	0.6876107	0.018810425	TM2D2	0.68279713	0.04998428
LOC152485	0.7089844	0.02665365	UBE2Q1	0.7030849	0.20921	CCDC55	0.69933945	0.10897255	PTP4A1	0.6922657	0.019477572	STOX2	0.68760854	0.186246	HDHD2	0.68277574	0.019890932
LOC150383	0.70895743	0.07057687	HSPC157	0.7028982	0.18737327	OSBPL9	0.69909275	0.011735318	DCTD	0.69226235	0.011569216	PTPRM	0.68750894	0.04620221	CYorf15A	0.68248314	0.19279374
FAM18B	0.70887136	0.077502266	CDK9	0.7028615	0.16376135	C3orf62	0.6985307	0.2435579	KBTBD4	0.69201756	0.011569216	LOC100134011	0.6874857	0.04231553	AK3	0.68229324	0.019717969
LPIN1	0.70875907	0.12154266	LOC128977	0.7028471	0.07411746	CCT6B	0.6984892	0.053440306	HOM-TES-103	0.69197077	0.10897255	SPATA20	0.6874493	0.070925005	ASB3	0.6821698	0.0
POLR2E	0.7086433	0.6014906	VEZF1	0.7027941	0.02665365	RPS6KA5	0.69844455	0.29618493	MID1IP1	0.6916932	0.11490733	MORF4L2	0.6874054	0.018685423	FLJ21865	0.68215215	0.3638736
CCDC121	0.7085351	0.080210045	LOC100131530	0.7027876	0.26385003	LOC727935	0.69840616	0.10225725	NENF	0.6916281	0.0061125704	DPY19L1	0.6873493	0.02705024	KIAA2026	0.68212867	0.10897255
MIB2	0.70846295	0.08690469	KLHL5	0.702547	0.08968049	CLEC2D	0.6981734	0.120903224	FGFRL1	0.69157755	0.40056306	ARNT	0.68697864	0.08348522	TPM2	0.68200785	0.17543276
RANGNRF	0.7084551	0.2842261	FAM73A	0.7024772	0.2842261	EIF3F	0.69814783	0.011634319	LRRN3	0.6915352	0.186246	CASD1	0.68687946	0.20783962	KIAA1712	0.6819421	0.02768229
MGC12965	0.7084098	0.26385003	RNF20	0.70239174	0.03094729	CROCC	0.69800854	0.5687957	LOC653752	0.6914195	0.20106398	PHF3	0.6868163	0.010417095	ZCCHC3	0.6817225	0.04231553
C1orf78	0.7084066	0.3702149	LOC645362	0.7023774	0.1518241	BBS10	0.6976952	0.3035582	LOC100128060	0.6914122	0.120903224	TRIM32	0.6867932	0.010908528	RBM9	0.68167776	0.04231553
FLJ31438	0.7077625	0.2738275	MSH3	0.7023707	0.064298704	LOC653487	0.6976514	0.38880998	SLC25A25	0.69132286	0.12154266	STEAP3	0.6866709	0.46848342	ANKRD11	0.68157446	0.019143399
VPS11	0.7077548	0.020217014	LOC90835	0.70206213	0.8686685	PKP2	0.69758236	0.5202364	PPP1R12C	0.69130373	0.58249253	ZNF614	0.68649584	0.04620221	ZCWPW1	0.68126684	0.064298704
LOC100130353	0.70767623	0.71054554	BRD1	0.7019929	0.077502266	RAD51L3	0.6975577	0.07057687	XPA	0.6911616	0.018810425	WASL	0.6864303	0.010634578	RABGAP1	0.6809993	0.01037405
C6orf148	0.70749474	0.2435579	CCDC97	0.70181406	0.03501597	LOC651198	0.697551	0.019143399	LOC729446	0.69095975	0.04961969	LOC100130775	0.6863017	0.07411746	CSHL1	0.68099314	0.22133048
MAPK3	0.7072804	0.018685423	LOC100131735	0.7017696	0.027147744	ZNF548	0.69748366	0.080210045	TCEAL8	0.6909588	0.0	MAPK7	0.68601197	0.38028204	KRR1	0.6809506	0.42514613
PPM1M	0.707135	0.064298704	PEBP1	0.7016171	0.0061125704	MANEA	0.69740885	0.070925005	PLEKHH3	0.6905003	0.042706292	NKIRAS1	0.685965	0.019717969	PSIP1	0.68088925	0.080948986
LOC653105	0.7071021	0.077502266	DENND4C	0.7016043	0.14555174	TMEM128	0.697251	0.3638736	PNRC2	0.69033414	0.010476089	LOC390876	0.6859582	0.11490733	LOC440341	0.6808883	0.10225725
SYDE2	0.70689726	0.2738275	GABPA	0.7014173	0.20106398	RAB40B	0.697032	0.06477269	DVL2	0.690301	0.018685423	ACD	0.6858704	0.070925005	FNDC3B	0.68083066	0.020032646
HECTD2	0.7067071	0.3702149	RBM5	0.7013658	0.03456826	ADCY3	0.69676554	0.14555174	LOC731605	0.69023037	0.5202364	KIAA0999	0.68573135	0.019890932	ZNF688	0.6808175	0.018810425
TAPT1	0.70656145	0.07134089	CCDC93	0.7013599	0.02768229	GLTSCR2	0.69671756	0.010634578	ESD	0.69009656	0.0107352715	RDX	0.68567693	0.12711494	C11orf68	0.680746	0.010476089
ZCCHC7	0.7065472	0.089225166	DYRK3	0.70133483	0.2842261	LOC730173	0.69668645	0.120903224	NDST1	0.690083	0.5340131	ZNF680	0.68558675	0.08348522	DALRD3	0.6806705	0.32527348
ZBTB45	0.7065278	0.063904144	GAS8	0.7013096	0.0960712	SAV1	0.6965815	0.16116314	IP6K1	0.690069	0.027530506	LOC728069	0.6855455	0.018810425	USP14	0.6803858	0.034790676
WDR23	0.706415	0.12711494	FAM86D	0.7012066	0.07134089	LOC100128425	0.69616526	0.077502266	MYO9A	0.6899277	0.12711494	LOC401648	0.6854907	0.38028204	CUL5	0.68033904	0.018685423
CHST10	0.70612	0.12711494	MYL9	0.70108014	0.2738275	LOC100128115	0.69611347	0.08994825	MORF4L1	0.68988746	0.0	DIS3L	0.6853583	0.0107352715	LOC643779	0.6802839	0.08690469
ZNF407	0.70594734	0.04620221	PLEKHG4	0.7010588	0.38880998	LOC653375	0.6958832	0.08994825	LSM11	0.6898779	0.24812764	PAFAH1B1	0.6852327	0.0114114545	ACACB	0.68015707	0.02032222
WNK3	0.70571727	0.3638736	KIAA0564	0.7010378	0.08994825	IRS2	0.69580615	0.6014906	COG6	0.6896707	0.018685423	TBC1D8B	0.68514585	0.22133048	LOC402112	0.679969	0.019890932
PTCD2	0.705664	0.18839523	LAPTM4A	0.7009885	0.0	SEZ6L2	0.6957172	0.5452957	NME3	0.68945736	0.034790676	GTDC1	0.6851433	0.020217014	COQ10A	0.6799133	0.011140184
RNF170	0.705612	0.080210045	OXR1	0.7008811	0.019890932	FGD1	0.6956291	0.20783962	RPS29	0.68908703	0.13244711	CPEB3	0.6849202	0.16116314	HNRPU	0.67984897	0.018591525
CABC1	0.7055138	0.35088798	XYLT2	0.7008366	0.011569216	NMT1	0.6955025	0.04291487	GARNL1	0.6890568	0.04998428	LOC100130623	0.684641	0.9292322	COL18A1	0.67943287	0.019717969
Downregulated genes (2,960) in malignant tumors						Downregulated genes (2,960) in malignant tumors						Downregulated genes (2,960) in malignant tumors
Gene symbol	Fold change	q-value(%)	Gene symbol	Fold change	q-value(%)	Gene symbol	Fold change	q-value(%)	Gene symbol	Fold change	q-value(%)	Gene symbol	Fold change	q-value(%)	Gene symbol	Fold change	q-value(%)
INTU	0.67942566	0.19279374	CHPF	0.67465836	0.080210045	ARHGEF10L	0.66798115	0.20921	PLCG1	0.66347957	0.08348522	SEMA4G	0.65825135	0.070925005	KIAA1545	0.6511761	0.026864162
NLGN2	0.67940944	0.10225725	DHX38	0.67448896	0.020032646	LOC653583	0.66795796	0.3035582	LOC92659	0.663331	0.13326648	FAM109A	0.65809387	0.08994825	TET1	0.65097857	0.13326648
PARP16	0.6793498	0.04291487	FBXW7	0.67430234	0.010864692	CDKL3	0.66791284	0.010417095	TLR5	0.6630302	0.070925005	EXTL2	0.6580781	0.0	TMEM66	0.650913	0.0
TLOC1	0.6791795	0.019477572	CTR9	0.6741101	0.0114114545	TIGIT	0.66782093	0.1518241	TCEA2	0.66274524	0.019143399	FAM26B	0.6578476	0.018591525	TMEM157	0.65076005	0.08348522
BEXL1	0.67911756	0.04620221	C11orf17	0.6740937	0.010634578	ATP9B	0.6677872	0.13244711	EIF3EIP	0.6627255	0.0	AXL	0.6577546	0.061047845	LOC100129934	0.6507167	0.080210045
PHKB	0.6790545	0.027147744	SLITRK4	0.6739618	0.77238363	LONP2	0.66751593	0.027147744	LOC652773	0.6627092	0.019890932	GMPR	0.65740216	0.03501597	LOC93622	0.6505593	0.010908528
KIAA0240	0.67896277	0.02665365	UBE2R2	0.67392176	0.019890932	SLTM	0.66745526	0.0	CRYZL1	0.6626383	0.3638736	GEMIN8	0.65683204	0.018810425	AKAP9	0.6504199	0.07057687
FLJ36131	0.67895067	0.49348754	KIAA0644	0.6738177	0.1518241	HSBP1	0.66738397	0.0	IL11RA	0.6626226	0.064298704	LOC440487	0.65657574	0.019044854	TM2D3	0.6503612	0.0
GLG1	0.67889607	0.0	ASMTL	0.67357886	0.061047845	FAM98A	0.66733694	0.010476089	LOC100131866	0.66258126	0.03501597	EIF4B	0.6564097	0.0114114545	LOC729677	0.65001905	0.4208247
KIF1B	0.67876124	0.13326648	LOC728128	0.6735763	0.035164863	RPL12P6	0.6672914	0.0	CRBN	0.66252136	0.011569216	SH2D4A	0.6558517	0.108479254	AHCTF1	0.64988506	0.020217014
SH3PXD2A	0.67869085	0.07057687	SERPINB6	0.6733247	0.02032222	HSF2	0.6672528	0.01037405	LOC644315	0.66231805	0.063904144	SYNC1	0.6557941	0.08994825	ANGPTL2	0.6498713	0.07057687
FKBP14	0.6785118	0.16116314	C9orf95	0.6732873	0.064298704	ZADH1	0.6671167	0.83516294	C16orf35	0.6622938	0.08994825	MAGEH1	0.65573865	0.0107352715	MAGEL2	0.64978874	0.0
PLEKHC1	0.6783777	0.018591525	CCDC66	0.673287	0.077502266	ZNF187	0.66682047	0.034790676	LOC645737	0.6622937	0.13244711	ZNF189	0.6556321	0.035164863	LOC143543	0.64969796	0.0
THAP7	0.6783268	0.21931292	CAMSAP1L1	0.67251474	0.019477572	C15orf40	0.66678464	0.019143399	MAP3K7IP1	0.6622468	0.010417095	MBTPS1	0.65557694	0.0	LOC285741	0.6496602	0.0061125704
GRHPR	0.6783099	0.010781374	CWF19L2	0.6724927	0.04231553	PREPL	0.6667735	0.010417095	ATP8B4	0.6619405	0.08994825	PRSS23	0.65552646	0.04620221	HCFC1R1	0.6495157	0.0
NCOA1	0.6781303	0.011569216	ANKRA2	0.6718248	0.11490733	LOC728820	0.66670215	0.011140184	C17orf85	0.6617596	0.019717969	LOC645430	0.6554689	0.07134089	LOC644511	0.6493806	0.0
RBM12	0.6780084	0.010864692	ZC3H10	0.6716199	0.019477572	COPS4	0.666614	0.0	ZNF775	0.66165227	0.08968049	PPFIBP1	0.6551877	0.07134089	LRRFIP2	0.6493107	0.018810425
NEIL2	0.67799634	0.03456826	LOC645466	0.6715796	0.019477572	LOC162073	0.66623545	0.0960712	TARSL2	0.66159165	0.18839523	KIAA1600	0.6550039	0.0061125704	ZNF83	0.64928997	0.08994825
GNA11	0.6779538	0.018810425	ALMS1	0.67156416	0.11490733	AMN1	0.66609824	0.04961969	FLJ13231	0.66155064	0.04291487	KIAA0672	0.65499943	0.120903224	METTL7A	0.64926726	0.077502266
MKLN1	0.67777514	0.010557909	LRP5L	0.67155737	0.20106398	SRPX	0.66600806	0.2435579	KIDINS220	0.6614992	0.0	LOC100132894	0.6549078	0.14555174	KLF12	0.649193	0.089225166
LOC647673	0.67754054	0.018810425	RPH3AL	0.6713446	0.10897255	FBXO8	0.6658971	0.0	VASN	0.66138726	0.08968049	BTBD15	0.654813	0.010634578	LOC201164	0.64914554	0.17288882
TESK2	0.67751217	0.18839523	LOC731542	0.6712596	0.49348754	LOC641788	0.6658601	0.09550891	ZMYM3	0.66131574	0.08994825	C1orf115	0.654806	0.018685423	EP400	0.649067	0.0061125704
ZNF543	0.677504	0.16376135	LOC284023	0.6710943	0.019477572	KLHL7	0.6658292	0.010557909	GKAP1	0.66125816	0.0960712	ZC3H7A	0.6547319	0.018810425	AQR	0.6488956	0.019890932
APOBEC3C	0.6774826	0.010476089	GPR1	0.67068434	0.18737327	PINK1	0.66579205	0.010781374	LOC652741	0.661066	0.12711494	LOC100131261	0.6546479	0.0	SYF2	0.64884406	0.0
LOC642817	0.6774331	0.0	SAFB2	0.6705607	0.0	NFIA	0.66572595	0.080210045	RPL17	0.66102505	0.018810425	ANKRD57	0.6546459	0.010781374	C14orf149	0.64867926	0.027530506
CHKB	0.6770348	0.03094729	LOC100131980	0.67042035	0.061047845	LOC727984	0.66558224	0.0	KIAA1344	0.6610025	0.04961969	N4BP2L2	0.6545902	0.053440306	TMEM107	0.6486568	0.08348522
SLC24A1	0.6766842	0.04620221	LOC441896	0.67037463	0.077502266	DNAJB4	0.6655462	0.12711494	MYST4	0.66086835	0.20921	ZNF586	0.6543864	0.020032646	KBTBD7	0.64838606	0.010781374
MGC5139	0.6765742	0.070925005	RASA1	0.67023367	0.010864692	CPE	0.66549003	0.17288882	CRIM1	0.6608514	0.019143399	LOC441073	0.6540834	0.11490733	CMIP	0.6483537	0.0060536135
C21orf30	0.6765292	0.03501597	PRR6	0.6702056	0.053440306	MED16	0.66532	0.011290485	PPAP2B	0.660828	0.064298704	LOC339352	0.6539326	0.020470168	KLHL22	0.648329	0.0
FBXL3	0.6764996	0.08348522	ST6GALNAC4	0.6701999	0.019477572	TXNDC13	0.66530645	0.010864692	LOC441642	0.6606144	0.0	NACAP1	0.6538511	0.0	MGC13379	0.64827853	0.0
ZNF605	0.67644197	0.11490733	LOC149448	0.67015964	0.03094729	HERPUD2	0.6652484	0.0	ZNF580	0.6605792	0.015442565	DZIP1L	0.65363973	0.019143399	OSBPL5	0.64825195	0.011290485
LOC727865	0.67636466	0.0	RPS9	0.67014366	0.0	ITGB3BP	0.6652193	0.07134089	RAB23	0.6605748	0.019311693	LOC100132060	0.653525	0.04231553	TTLL1	0.6481941	0.0
KIAA1826	0.6763632	0.32527348	USP15	0.66992676	0.063904144	LOC391019	0.6651532	0.04620221	TYW3	0.6605682	0.019477572	VAPB	0.65341115	0.20921	SERPINA5	0.6476987	0.019311693
CCRK	0.67624867	0.010634578	ABL1	0.6696425	0.0	MIR599	0.66504955	0.4208247	SESN2	0.6604574	0.24812764	ABHD10	0.6534073	0.011735318	C10orf22	0.6476321	0.0
LOC100133298	0.67622435	0.16376135	PPWD1	0.66949743	0.02705024	MAPK8IP3	0.6650108	0.186246	LRP11	0.6603587	0.089225166	DFNB31	0.6531325	0.22133048	FAM160B1	0.6475799	0.0
RCOR3	0.6761208	0.02665365	LOC554208	0.66926605	0.32527348	FHL3	0.66500074	0.063904144	LOC392008	0.66026056	0.1518241	LOC728139	0.6529417	0.0	MXRA7	0.64718103	0.042706292
LOC653702	0.67601055	0.04998428	EID2B	0.6692543	0.10897255	COL6A1	0.6649526	0.186246	PLEKHA4	0.65997416	0.080948986	LOC732075	0.6528968	0.18839523	DCP2	0.6471144	0.0107352715
LOC91561	0.6759167	0.08690469	ZNF69	0.6692051	0.019143399	DSTN	0.6649487	0.02768229	CCDC111	0.65990484	0.019717969	DNAJB14	0.65274644	0.0120449895	LOC729402	0.6470017	0.2435579
C10orf116	0.6758954	0.080210045	LOC100133211	0.66916645	0.080210045	WWOX	0.664918	0.186246	RPL13A	0.6597832	0.0	FBXO3	0.652685	0.02705024	UCK1	0.6469569	0.08994825
LOC729143	0.6758814	0.08968049	SERTAD3	0.6690341	0.09550891	MORN2	0.66491026	0.78600895	CCDC101	0.6597611	0.3702149	CTNNB1	0.6525279	0.018685423	AKNA	0.6469207	0.12154266
SLC16A2	0.6758197	0.04998428	CKMT2	0.66900283	0.034790676	C19orf39	0.6648623	0.4208247	RAD1	0.6594451	0.011028327	NOD1	0.6521167	0.08994825	C3orf54	0.6468043	0.07134089
MGP	0.67566925	0.16116314	LOC728661	0.66880214	0.0	LOC100130476	0.66485995	0.019044854	C12orf24	0.6593664	0.05322864	DCAKD	0.65207785	0.0	INPP5E	0.6464663	0.04291487
LOC644816	0.67535484	0.16376135	FCHSD2	0.6686661	0.010417095	WBP5	0.6646997	0.011806275	RARRES2	0.6592793	0.16116314	RAB3GAP1	0.6519073	0.0	FLJ23584	0.64642626	0.0
ELP3	0.67531365	0.0119183725	LYST	0.66865855	0.07411746	MYST1	0.6646244	0.011290485	ANKRD54	0.6590496	0.010781374	ANKRD12	0.65187836	0.011140184	HSMPP8	0.64620006	0.011991566
LOC678655	0.67521846	0.035164863	LOC654069	0.6686237	0.0107352715	LOC727826	0.66454226	0.010908528	MYCBP2	0.6588056	0.019143399	VIM	0.6517991	0.02032222	AARSD1	0.6460264	0.019311693
MNS1	0.6751774	0.9645571	CCDC41	0.668567	0.010634578	LOC100133999	0.66429114	0.061047845	IRF2BP1	0.6585281	0.018810425	DIP2C	0.6517383	0.064298704	ZNF706	0.6458313	0.019311693
LMBRD1	0.6748233	0.011028327	LOC100129657	0.66845226	0.011806275	NPIP	0.6641383	0.07411746	ZNF33B	0.6585248	0.010908528	LOC647947	0.6517276	0.027238915	CYTSB	0.64561373	0.1518241
ZKSCAN2	0.6747414	0.027238915	MMAB	0.66842103	0.12711494	HNRPA1P4	0.6636448	0.019890932	LEPROTL1	0.6583128	0.0	C3orf19	0.65140206	0.011634319	LOC728992	0.64560765	0.29618493
Downregulated genes (2,960) in malignant tumors						Downregulated genes (2,960) in malignant tumors						Downregulated genes (2,960) in malignant tumors
Gene symbol	Fold change	q-value(%)	Gene symbol	Fold change	q-value(%)	Gene symbol	Fold change	q-value(%)	Gene symbol	Fold change	q-value(%)	Gene symbol	Fold change	q-value(%)	Gene symbol	Fold change	q-value(%)
LOC730202	0.6455682	0.9938567	LOC286512	0.64055353	0.0	LOC729236	0.6344008	0.0	LOC642755	0.63020957	0.0	CNBP	0.62379754	0.0	CYB5R3	0.6180538	0.0
DYNC2LI1	0.64552474	0.0	PHF15	0.64047474	0.010417095	VSNL1	0.63438284	0.9938567	C6orf72	0.63018125	0.0	TUBE1	0.6237783	0.077502266	RAB3IL1	0.6180356	0.019477572
NAGLU	0.64521813	0.0	SARM1	0.6404443	0.019477572	ISCU	0.63434535	0.0	RABGGTB	0.63013583	0.0	MTX3	0.6236557	0.011140184	AS3MT	0.6176454	0.0114114545
CLEC11A	0.6450427	0.019311693	ABCC9	0.64023924	0.20106398	SSBP2	0.6343108	0.011140184	COL6A2	0.63001984	0.108479254	MN1	0.623424	0.04961969	ZNF594	0.61754596	0.018685423
PEX6	0.6449118	0.061047845	BRWD1	0.640139	0.020470168	GPC6	0.6343016	0.02768229	CACNB3	0.63000387	0.011236343	NEDD4L	0.62341166	0.01037405	DTWD1	0.617462	0.0
ENDOD1	0.64482135	0.010634578	C4orf34	0.6400334	0.0	LOC645251	0.634184	0.011290485	MAP3K5	0.6299247	0.0960712	WDR82	0.62314	0.0	RALGDS	0.61741036	0.0
LOC642333	0.64473504	0.011140184	ARHGEF12	0.6400078	0.010476089	LOC284194	0.6340798	0.02768229	C6orf189	0.6297714	0.44803736	TTC33	0.6230085	0.0	CERK	0.6172959	0.0061125704
CAMSAP1	0.6447063	0.0	LOC100131160	0.63993233	0.5340131	TNRC6A	0.63390434	0.011991566	KLHL9	0.6296967	0.0	EBF4	0.6229124	0.027323617	NSFL1C	0.61721826	0.0
C6orf48	0.6445377	0.0	NBPF14	0.639848	0.019311693	SIX5	0.6338747	0.0	LOC642852	0.6296334	0.04231553	LOC100131609	0.62282705	0.0	PCMTD1	0.6170886	0.0
SUPT6H	0.64433175	0.0119183725	KIF27	0.63983446	0.019890932	LANCL1	0.6337824	0.0	FCGRT	0.629446	0.0	RRAGB	0.6227002	0.0	PPIL3	0.61702156	0.0
ST6GALNAC3	0.6440253	0.070925005	FLJ90757	0.6391581	0.019143399	SLC25A42	0.633547	0.02032222	MYO1D	0.62942135	0.0	LOC644935	0.6225746	0.0	ZNF609	0.61700344	0.035164863
UNC119B	0.6438974	0.010781374	ZNF420	0.63878757	0.06477269	S1PR1	0.633531	0.018810425	CMTM3	0.62941605	0.010557909	POLR1E	0.62246746	0.0	PJA2	0.616613	0.0
ZCCHC14	0.64378726	0.0	C3orf10	0.6384353	0.0	EXT2	0.6335246	0.0	TADA2B	0.62928957	0.0	GPX8	0.6224665	0.019311693	LOC339290	0.6165751	0.19279374
SCFD2	0.6435529	0.18839523	GOLPH4	0.63807803	0.17288882	DDX24	0.6333276	0.0	ZNF211	0.62885916	0.063904144	MORC4	0.6219226	0.019311693	POFUT2	0.6163524	0.0
IFI27L2	0.64341253	0.019477572	KIAA1328	0.63801014	0.042706292	OR7E156P	0.6332686	0.027323617	LOC728484	0.6288427	0.02768229	LOC644162	0.62190366	0.0	C21orf51	0.61621165	0.011634319
THUMPD1	0.6432596	0.0	LDOC1L	0.63792527	0.0	CSNK1E	0.63325965	0.0	CDKN1C	0.62874323	0.04620221	C10orf4	0.62182575	0.010476089	FZD1	0.61616474	0.027238915
SPATA13	0.6431773	0.019044854	BIVM	0.63783145	0.0	TPST1	0.6331277	0.0	C14orf135	0.62866753	0.0	AGTR1	0.6214317	0.02032222	LOC389342	0.6159145	0.0
SLC41A1	0.64316964	0.011569216	LOC731724	0.6374902	0.03456826	EPC2	0.632862	0.32527348	LOC729926	0.62862295	0.0	ZNF430	0.62141454	0.034790676	LOC643873	0.6157898	0.011140184
HS3ST3A1	0.64301443	0.38880998	CES2	0.63746506	0.018685423	EGFLAM	0.6328269	0.2435579	LOC728179	0.62854505	0.027530506	LOC100131672	0.6213248	0.019044854	LOC648210	0.6157756	0.0
NCRNA00094	0.6429194	0.011634319	EVL	0.6371567	0.0	NFATC3	0.63282585	0.02665365	CXCL12	0.62853795	0.026864162	NFIB	0.6212849	0.02768229	C14orf106	0.61576873	0.0
ANKMY2	0.6428961	0.010864692	PPP1R3F	0.6370966	0.12154266	EDG2	0.63281214	0.018685423	KDELC1	0.62792766	0.019477572	ZNF285A	0.62123436	0.02768229	MEIS3P1	0.61536515	0.0
LOC728635	0.6428365	0.015442565	SGK1	0.6370378	0.17288882	BLZF1	0.63269734	0.3638736	PCDH10	0.6278113	0.22133048	ENPP5	0.62115914	0.06477269	IGSF4C	0.61534965	0.6880381
PRTFDC1	0.642823	0.019717969	CCDC102A	0.636852	0.0	RICS	0.6325809	0.0	FAM79A	0.62706256	0.0	LOC729423	0.6211159	0.011290485	LOC100133578	0.61503273	0.020032646
LOC388275	0.64277565	0.011236343	LOC100132528	0.6368471	0.0	LOC728643	0.6324019	0.0	HMGN2	0.62684757	0.010417095	LOC389404	0.62100327	0.018685423	CETN3	0.61476266	0.0
TTC3	0.6427511	0.0	ZBTB46	0.63666475	0.17288882	BRF2	0.63237023	0.010557909	ZNF512	0.6268296	0.0	LMCD1	0.6209381	0.04291487	LOC388344	0.6147432	0.010781374
C10orf33	0.6425947	0.0960712	SCRN3	0.63664544	0.011991566	RYK	0.6322778	0.0	LATS2	0.6266763	0.035164863	ARMC5	0.62084055	0.018591525	SH2B1	0.61466175	0.020217014
RXRA	0.64259106	0.035164863	ZNF337	0.63662076	0.010781374	ATP5I	0.63204116	0.011290485	EPB41L3	0.6265801	0.010476089	HSD11B1L	0.6208278	0.011569216	BEX2	0.61465555	0.03456826
ZNF550	0.6425405	0.02032222	LOC653737	0.6365964	0.077502266	ZNF566	0.6319845	0.07057687	CTDSPL	0.62652427	0.0	PFKM	0.62053597	0.011735318	LOC100133666	0.614613	0.019477572
REV1	0.6425378	0.0	RG9MTD3	0.6364349	0.020470168	LOC392501	0.6319261	0.018591525	IFT74	0.6265139	0.0	MRPL42P5	0.62017244	0.019890932	HNRPA0	0.6145569	0.0
LOC442270	0.6425279	0.018591525	LOC387753	0.63620687	0.010557909	GLT8D1	0.6318568	0.0	LOC728772	0.62645173	0.011634319	TMEM80	0.61998737	0.027238915	ITGA9	0.6145175	0.027530506
CCPG1	0.64243877	0.063904144	SNORD95	0.636128	0.4121689	STT3B	0.6317759	0.010781374	TRIM13	0.6262575	0.0060536135	ZFYVE21	0.61974984	0.0	SUV420H1	0.614286	0.05322864
CALCOCO1	0.6423925	0.027323617	LOC642989	0.6360832	0.011634319	KATNAL1	0.63177	0.019311693	CBX1	0.62616944	0.011634319	C19orf44	0.6196397	0.019044854	LOC100132547	0.61426336	0.0
LOC100133329	0.642361	0.064298704	TBL1X	0.6360739	0.010476089	DENND4A	0.63167185	0.0060536135	ASB1	0.626111	0.019143399	LYSMD3	0.6195653	0.02032222	LOC400464	0.6140679	0.011634319
MEGF8	0.64211255	0.12154266	COL6A3	0.6359662	0.16116314	PNMAL1	0.631601	0.010781374	YIPF5	0.62565273	0.02705024	DEXI	0.61948913	0.0	RIMS4	0.61404663	0.0
CLCN6	0.64172846	0.04291487	MRPS33	0.6359328	0.0	MCFD2	0.63154286	0.011140184	TTC12	0.6254395	0.42514613	C11orf61	0.61938715	0.018685423	RPL22	0.6139412	0.0
NDFIP1	0.64150834	0.0	RBBP4	0.63580674	0.018685423	HTT	0.6314537	0.019717969	ZNF659	0.62538284	0.05322864	ZNF234	0.6193308	0.019890932	LOC441268	0.6138887	0.21931292
NT5DC1	0.6413563	0.0	MGC18216	0.63574827	0.064298704	PSMD9	0.6314177	0.010476089	ZNF291	0.6252867	0.0	MGC16824	0.61923057	0.018591525	BBS4	0.61349726	0.0
TMEM103	0.64135206	0.027147744	LETMD1	0.63564646	0.0	LOC100131713	0.63120234	0.19279374	LOC641848	0.6252644	0.011634319	ZNF33A	0.6192109	0.063904144	ZNF177	0.6134678	0.035164863
GLI3	0.64131397	0.03456826	C1orf151	0.6356064	0.0061125704	SF3A2	0.6311887	0.0	C12orf26	0.62524194	0.0	C1R	0.61919945	0.16376135	HMBOX1	0.61344725	0.011140184
KTI12	0.64130956	0.0	SGK	0.63559234	0.16376135	LOC729500	0.6311546	0.0	TRIM56	0.62520975	0.011634319	PHF2	0.61916375	0.0	PTAR1	0.61332965	0.0
FAM8A1	0.6410224	0.0	POLR3GL	0.63552356	0.0	SLC12A4	0.63108176	0.011028327	ARHGEF9	0.6251932	0.04998428	TIRAP	0.61882716	0.015442565	SRC	0.6132969	0.06477269
CSNK2A2	0.64094406	0.0	SERINC1	0.63535976	0.0	GALC	0.630993	0.011290485	SUSD3	0.62486976	0.011634319	HS2ST1	0.6188165	0.0	SEC31L1	0.6131895	0.0
NUS1	0.6409432	0.0	ZSCAN12	0.6353575	0.064298704	LOC442232	0.63070095	0.011028327	HSDL1	0.6243941	0.02032222	ITPR2	0.6187866	0.03501597	C17orf39	0.61311907	0.0
FAM46A	0.6409422	0.027323617	C21orf122	0.63533217	0.04291487	LOC100129982	0.6306661	0.0	C2orf68	0.6242415	0.04256149	GTF2H1	0.61845803	0.0	GDPD1	0.6130774	0.04961969
SEC22C	0.64089143	0.0	PDE8A	0.6350772	0.018685423	ZNF235	0.63048387	0.02665365	KIAA0831	0.62421656	0.0	RPL28	0.61835796	0.0	RSPO2	0.6130519	0.04620221
CAPN6	0.64083296	0.61583066	ZFP1	0.63497204	0.011236343	C4orf30	0.63040406	0.010781374	MTMR15	0.62416494	0.0	C11orf60	0.6183203	0.0060536135	MITF	0.6128583	0.019717969
ZNF324	0.6407218	0.063904144	PNMA1	0.6348606	0.0	C15orf15	0.6303884	0.0	LOC728291	0.62414193	0.080948986	LOC100129645	0.61819094	0.019477572	SLC36A4	0.61283463	0.011290485
LOC441032	0.6405647	0.32527348	M-RIP	0.6346349	0.03456826	SPRYD3	0.6302343	0.0	LPHN2	0.6241233	0.07411746	SENP7	0.61817366	0.020217014	LOC643888	0.61283135	0.0061125704
Downregulated genes (2,960) in malignant tumors						Downregulated genes (2,960) in malignant tumors						Downregulated genes (2,960) in malignant tumors
Gene symbol	Fold change	q-value(%)	Gene symbol	Fold change	q-value(%)	Gene symbol	Fold change	q-value(%)	Gene symbol	Fold change	q-value(%)	Gene symbol	Fold change	q-value(%)	Gene symbol	Fold change	q-value(%)
GIMAP2	0.6128059	0.027530506	GOSR1	0.60648894	0.0	LOC650739	0.5996957	0.10225725	CAMK1	0.59226054	0.0	FAM14A	0.5857889	0.0	DKFZp761P0423	0.57951564	0.0114114545
SP4	0.61267656	0.03094729	LOC100129979	0.60642403	0.14555174	ZNF509	0.59962445	0.20106398	NEK11	0.5920536	0.019143399	LOC654103	0.58568347	0.0	ASF1A	0.579499	0.0
DYX1C1	0.6126662	0.04291487	ANAPC4	0.6063329	0.0	ZFYVE20	0.5993307	0.0	LOC441743	0.59193325	0.0	S100PBP	0.5853282	0.0	MAP4K5	0.5794546	0.0
NFE2L2	0.61262006	0.0	ACSL5	0.6062062	0.010417095	CFDP1	0.59911543	0.019890932	ZNF302	0.5919229	0.0	LOC388556	0.58519304	0.0	TNFSF12	0.57935214	0.0
FOXK1	0.612617	0.0	ZNF784	0.6061229	0.019477572	DHRS12	0.59910953	0.0	LOC100127893	0.59174263	0.02665365	HSPA12A	0.58516514	0.04620221	LOC653820	0.5792038	0.0960712
NAPE-PLD	0.6124927	0.010781374	LOC728732	0.60604894	0.0	ARHGAP24	0.59849787	0.080210045	ZNF264	0.5917078	0.0	CYP4V2	0.5849871	0.020470168	WDR35	0.57884604	0.011028327
STAT5A	0.61247927	0.0119183725	RORA	0.60553205	0.011290485	LOC645968	0.5984393	0.0	LOC339970	0.5916414	0.0	MACF1	0.5849552	0.02705024	LOC729985	0.5785551	0.019311693
ZNF167	0.611789	0.04256149	REEP5	0.60528684	0.0	TMEM16F	0.5983617	0.0	TOR1AIP1	0.5916067	0.0	PECI	0.58484733	0.0	PTK7	0.5785476	0.0
ENPP1	0.61157	0.18737327	MEIS3	0.6052832	0.19279374	IKZF4	0.5979764	0.011735318	FLJ12078	0.5914365	0.22133048	VASH1	0.58481085	0.02032222	BBS9	0.5784921	0.0
C17orf48	0.6113103	0.010908528	LOC100134466	0.6051558	0.04998428	MAN2B2	0.59787035	0.0	FBXO21	0.5913677	0.0	C5orf14	0.58469945	0.0	PALLD	0.5779918	0.0
ZNF606	0.611308	0.02032222	RUTBC2	0.60515326	0.03094729	IPO8	0.59773827	0.04256149	RCL1	0.59136367	0.011991566	ANKRD35	0.5845876	0.0	SLAIN2	0.5779548	0.0
C1S	0.61103314	0.46848342	LOC647456	0.6051251	0.04231553	LOC641849	0.59768707	0.011806275	ALDH6A1	0.5913112	0.0107352715	C11orf74	0.58430994	0.070925005	PSKH1	0.57795304	0.0
LTBP3	0.61100674	0.0	NUDT2	0.6050414	0.010476089	SFRS17A	0.5975017	0.0	CECR7	0.5912585	0.0	DPYD	0.5842788	0.027323617	CAPRIN2	0.5778907	0.0
HSD11B2	0.61067957	0.080210045	RRAGA	0.60486937	0.0	LOC729686	0.5969669	0.0	HNRPA1L-2	0.5912026	0.0	LOC347292	0.58425546	0.0	LOC644128	0.57788146	0.0
ATM	0.6106279	0.0	PRR3	0.60480183	0.0	FAM114A1	0.59691834	0.04291487	SLC2A10	0.5911705	0.0	CD99L2	0.58414584	0.0	TBC1D9	0.5777561	0.0
SPPL3	0.610514	0.0	RAGE	0.6047445	0.011028327	GAB1	0.59687746	0.027530506	LOC641750	0.59103346	0.080210045	BMP4	0.5839766	0.010476089	CBX6	0.57765245	0.0
LOC647389	0.6104608	0.019477572	MGC87895	0.6046399	0.0061125704	LOC727768	0.5968392	0.07057687	ATG5	0.5909921	0.0	SLC9A9	0.58388966	0.010557909	STX2	0.57756865	0.0
LOC653103	0.6103867	0.0	LOC401677	0.6045938	0.10897255	SNORA12	0.59675604	0.04231553	ECHDC2	0.5909901	0.02768229	RBM4B	0.5838232	0.0	LOC648099	0.57726485	0.0
PELI2	0.6103791	0.063904144	LOC100131526	0.6045012	0.010908528	KIF7	0.59674996	0.018810425	PCGF2	0.59077007	0.0	PFAAP5	0.583732	0.011290485	PIGH	0.5770687	0.0
PGAP1	0.61008716	0.019044854	TSPYL4	0.60424715	0.018810425	COMT	0.59673756	0.011028327	MAP3K12	0.5907063	0.0	FLJ10357	0.5836715	0.0	KIF13B	0.576981	0.0
AHDC1	0.6099156	0.053440306	LOC729798	0.6039862	0.0060536135	C20orf19	0.59668165	0.0119183725	LOC100128548	0.58987814	0.010781374	THRA	0.583355	0.019143399	TINP1	0.57654756	0.0
SMARCA1	0.6098731	0.019143399	HNRPH3	0.60384005	0.0	PTRF	0.59667885	0.0	COL12A1	0.5898434	0.14555174	SMARCE1	0.5831332	0.0	LOC728368	0.5760912	0.0
LOC400566	0.6098722	0.027147744	FLJ39378	0.6036822	0.0	AMFR	0.59654105	0.010476089	HMOX1	0.5898418	0.20106398	RMND1	0.58275324	0.0	LOC100131323	0.5757269	0.0
ANG	0.6097223	0.010476089	RPL23AP7	0.60360974	0.0	PLXNB2	0.59649754	0.0	RAB18	0.58971876	0.0	YAF2	0.5823952	0.0060536135	ZNF649	0.5757237	0.0
RPL32	0.6095289	0.0	FZD4	0.60301554	0.011634319	LOC651380	0.5964492	0.01037405	LRP5	0.58955806	0.0	FAM122A	0.58228415	0.0	BAALC	0.5756727	0.0060536135
TSPYL1	0.6093955	0.0	IMPDH2	0.6029599	0.0	TRO	0.59624964	0.035164863	ZNF395	0.5894108	0.0	RANBP3	0.58211	0.0120449895	ZNF323	0.575649	0.0
TBC1D13	0.6093495	0.0	ARSG	0.6028712	0.0	PANX2	0.5956884	0.034790676	PPP3CB	0.58917075	0.0	BCL7C	0.58204377	0.0	LOC400657	0.5755175	0.010417095
SALL2	0.6092299	0.0	LIX1L	0.6027566	0.0	RPS6KA2	0.5955287	0.0	THNSL2	0.5891517	0.018810425	KDELC2	0.5819141	0.0	LAYN	0.5754139	0.011028327
HERC1	0.6091828	0.0	LOC400713	0.6025614	0.08348522	CXYorf3	0.5955156	0.0	LOC645630	0.588954	0.011634319	FLJ22222	0.5818785	0.0	PLAT	0.57539946	0.019311693
DDX17	0.6090889	0.035164863	LOC100130856	0.60242456	0.0	C1orf102	0.5954715	0.1518241	DAB2IP	0.58882695	0.027323617	PLCD3	0.58184767	0.053440306	HOXC4	0.5753908	0.07057687
SSBP3	0.6090309	0.011028327	ZFYVE16	0.6020523	0.0	ZNF616	0.5951832	0.0060536135	LOC646966	0.5886543	0.011991566	LOC646527	0.58179617	0.0	ANKRD46	0.5753251	0.0
PCF11	0.6087309	0.0	LOC728843	0.60188055	0.070925005	GSTM1	0.5949524	0.0960712	LOC440396	0.58865404	0.02665365	TRIM52	0.5816388	0.21931292	C6orf70	0.57529104	0.0
C14orf105	0.6087002	0.04961969	KCNMA1	0.60183483	0.120903224	CBY1	0.59488404	0.0	RSL1D1	0.5884788	0.0	METT10D	0.58158666	0.011290485	PIP5K2B	0.57518506	0.0
NEXN	0.608439	0.080210045	RP9P	0.60144943	0.0	XPC	0.5948495	0.0	FLJ20021	0.5878497	0.0119183725	CYP27A1	0.5815651	0.0	CEP57	0.57501245	0.0
TSPAN9	0.6084366	0.0	ID2	0.6014344	0.011806275	C11orf58	0.594833	0.0	PGM1	0.5875131	0.0	DCUN1D4	0.5814023	0.0	KCNMB4	0.5748904	0.019890932
PIK3IP1	0.60819757	0.011991566	MTMR10	0.6013574	0.0	ZFP106	0.5943158	0.0	C3orf63	0.58749264	0.0	C9orf102	0.5812077	0.0	ZC3H12C	0.5743653	0.0
PKIG	0.6081802	0.02705024	LOC652608	0.60134864	0.0	FTO	0.59406435	0.0	GNE	0.58747804	0.0	LOC402057	0.581003	0.010781374	SYT15	0.5742739	0.0
FEZ2	0.60776585	0.0	LOC641727	0.6010782	0.0	AP2A2	0.5939689	0.0	BTBD2	0.58740455	0.0	CROT	0.58083224	0.0	GAS6	0.5741561	0.019477572
LOC643534	0.60773367	0.018685423	TCEA3	0.6007475	0.011140184	FLJ33630	0.5939418	0.0	SIDT2	0.5873377	0.0	IFT88	0.58081263	0.0	LOC153222	0.5740607	0.0060536135
ETNK2	0.607711	0.019311693	PAM	0.6005634	0.0	RPL31P10	0.59379154	0.027238915	NSBP1	0.58703786	0.0	ANKRD6	0.5805094	0.0	C1orf25	0.5738122	0.0
C11orf46	0.60753775	0.0	LOC144983	0.6005378	0.010781374	SELM	0.5937261	0.020032646	SF1	0.58699226	0.44803736	WRB	0.58044064	0.0	NCAM1	0.573675	0.011634319
ZNF500	0.6073154	0.0	C3orf58	0.6005043	0.0114114545	RPL23AP13	0.5937136	0.0	PLS3	0.5867305	0.0114114545	ZDHHC17	0.58028805	0.0	DPH5	0.573615	0.0
TARDBP	0.60728323	0.019143399	NFIX	0.60037464	0.035164863	LOC390735	0.5935657	0.0	TMEM106B	0.5863415	0.0	LOC100128196	0.5801714	0.0	LOC391825	0.57337534	0.0
LOC654191	0.60722053	0.0	KIAA1128	0.60034233	0.0	WDR6	0.5932576	0.0	KLHL23	0.5861419	0.02705024	HABP4	0.58016837	0.0	ZNF446	0.57316667	0.0
LOC283345	0.6071773	0.011290485	AZI2	0.6002075	0.0	RBPMS	0.5928902	0.02768229	LOC643308	0.58612317	0.120903224	LOC401676	0.5799032	0.0	DHFRL1	0.57309735	0.010634578
LOC130773	0.60711807	0.0	CDAN1	0.6001316	0.0	SNCA	0.59288096	0.018685423	LZTFL1	0.58608335	0.0	PRAGMIN	0.5798932	0.0119183725	LOC100129842	0.57295066	0.035164863
LOC137107	0.60698515	0.010908528	LOC441154	0.6000795	0.0	LOC649801	0.5925151	0.02768229	NOB1	0.58596057	0.0	LOC727970	0.5797574	0.0	AKAP11	0.5728862	0.0
ZNF785	0.6068614	0.06477269	RNASEL	0.59995896	0.0	PER2	0.5924007	0.0	PDCD6IP	0.5859282	0.0	BBS2	0.5796611	0.0	SPSB1	0.57286495	0.0
Downregulated genes (2,960) in malignant tumors						Downregulated genes (2,960) in malignant tumors						Downregulated genes (2,960) in malignant tumors
Gene symbol	Fold change	q-value(%)	Gene symbol	Fold change	q-value(%)	Gene symbol	Fold change	q-value(%)	Gene symbol	Fold change	q-value(%)	Gene symbol	Fold change	q-value(%)	Gene symbol	Fold change	q-value(%)
KBTBD6	0.5726484	0.0	LYRM7	0.5655888	0.0	LOC100132658	0.55797505	0.0	GSN	0.54946804	0.0	LOC728207	0.5417747	0.0	LOC100130943	0.53441924	0.011569216
LOC440595	0.5726319	0.0	LOC646836	0.5653648	0.019890932	C20orf108	0.5579704	0.0	ZBTB4	0.5493311	0.0	DPYSL2	0.54155433	0.0	PIK3R1	0.5342547	0.0
C1QDC1	0.5722033	0.0	MLL	0.56535906	0.0060536135	SHC2	0.5576883	0.0	CREB3L2	0.54917127	0.0	LOC100132901	0.5411601	0.0	CALCOCO2	0.5341442	0.0
WTIP	0.5721199	0.0	LOC653778	0.56530267	0.0	MEF2D	0.5573981	0.0	LOC729760	0.54870856	0.0	C8orf70	0.5410901	0.010417095	SETMAR	0.53394216	0.0
HSPB2	0.57202834	0.019311693	ADD1	0.56530195	0.0	PLEKHA5	0.5573484	0.0	USP13	0.5486184	0.0	PLCL2	0.5410094	0.0061125704	RASSF2	0.53392977	0.011028327
SYN1	0.57184124	0.011634319	ERMAP	0.5652402	0.0	SETBP1	0.5573123	0.0	DDB2	0.54861695	0.0	CICK0721Q.1	0.54058534	0.0	N4BP1	0.5338585	0.0
TUBG2	0.5717448	0.0	FKRP	0.56504345	0.0	TUBGCP6	0.55679	0.027323617	H6PD	0.5485435	0.0	UBL3	0.54048556	0.0	STIM2	0.5336585	0.0
DHRS4L2	0.57165253	0.0	DEAF1	0.56475633	0.011028327	DET1	0.5566521	0.0	CHADL	0.5482827	0.0	CCL15	0.5404551	0.018810425	CLUAP1	0.5336432	0.0
ADCY9	0.57148147	0.011806275	HEBP1	0.56474954	0.0	IGFBP7	0.55664724	0.0	RUNDC2C	0.5481971	0.0	TIGD7	0.53988725	0.0	C16orf48	0.5335713	0.0
LOC400652	0.57145715	0.0	SHROOM2	0.5644969	0.0	CD34	0.5565446	0.011290485	CTF1	0.54778755	0.0	SLC7A3	0.5396832	0.020217014	SGCB	0.5334445	0.0
ZNF545	0.57140857	0.04231553	SOCS2	0.56447077	0.019143399	LOC100129685	0.5561297	0.0	PRKCA	0.5477783	0.011735318	LOC200420	0.53967625	0.02768229	FLJ22167	0.5332163	0.0114114545
C4orf20	0.5713378	0.0	LOC441550	0.5642446	0.0	LOC100133185	0.5556696	0.0	LOC146177	0.5476693	0.0	LOC646841	0.53939766	0.0	PLCD1	0.53319114	0.0
CLN5	0.5713358	0.0	PRMT2	0.5639471	0.0	LANCL2	0.55560446	0.0	LOC440311	0.54753745	0.0	XIST	0.5393925	0.011028327	GHDC	0.5331636	0.0
RPL15	0.57125163	0.0	LOC646093	0.5634164	0.0	EPB41L5	0.55557483	0.0	LOC136143	0.5475317	0.0	HRH1	0.5392129	0.0	NCALD	0.5330143	0.0
KIAA1799	0.5707834	0.0	MGC39900	0.5633971	0.011028327	CHD9	0.5554913	0.0	LOC100133773	0.5474561	0.0	PRNP	0.5392007	0.0	LOC647436	0.53254735	0.0
C9orf39	0.57064027	0.015442565	LOC100132804	0.56334203	0.0	RPS23	0.5552311	0.019477572	PHF1	0.54731506	0.0	LOC730417	0.5387245	0.0	LOC387825	0.5323844	0.0
CLIP2	0.570342	0.010908528	DNAJA4	0.56329155	0.35088798	LOC100133080	0.5551712	0.019717969	LOC439992	0.5472423	0.03094729	LOC728060	0.53871924	0.0	TBC1D2B	0.53235054	0.0
FNDC3A	0.57033694	0.0	LOC643870	0.5630317	0.0	CBLN3	0.55515814	0.0	RPL23AP53	0.54684216	0.0	ZMYND12	0.5385186	0.0	RAB8B	0.5321136	0.0
TRIP10	0.57030404	0.0	RNASEH2C	0.5630129	0.011806275	INPP5B	0.55469257	0.0	LOC100129668	0.5466332	0.0	USP9X	0.53833944	0.0	LRP3	0.5320576	0.0
RSBN1	0.5700899	0.0	ELF2	0.56295353	0.0	ZNF836	0.5546785	0.0	ZNF135	0.5465182	0.0	YTHDC1	0.53831154	0.0	ZNF436	0.53180856	0.0
LOC100132395	0.5699188	0.02665365	DPYSL3	0.5621014	0.019044854	LOC642250	0.5546262	0.0	SPARC	0.5462565	0.0	LOC100129067	0.5382944	0.0	LOC648659	0.5314648	0.0
FAM104B	0.56990725	0.0	LOC651149	0.5619707	0.0	GPSM1	0.5540734	0.0	FLJ39827	0.5462146	0.0	ZNF84	0.53824776	0.0	PURA	0.53137976	0.0
LOC727821	0.5698513	0.019717969	LOC391670	0.5618751	0.12711494	ZSCAN18	0.55394495	0.0	FAM54B	0.54602647	0.0	CAPRIN1	0.5381862	0.011140184	RPL14	0.53136486	0.0
BHLHB9	0.5698405	0.0	SAT2	0.5615487	0.0	LOC400061	0.5538179	0.0	WDR27	0.5458223	0.011236343	ULK2	0.537968	0.0	C12orf35	0.53121966	0.0
SPG3A	0.56974614	0.0	FBXO31	0.56142056	0.0	INCA1	0.55374044	0.0	FAM53B	0.54536587	0.0	RABL2B	0.53778195	0.0	C1orf203	0.5308891	0.0
OPTN	0.56971073	0.0060536135	C12orf57	0.56126255	0.0	SPTBN1	0.5535487	0.0	LOC728734	0.54536587	0.0	KCTD12	0.53774905	0.0	ATXN10	0.5308316	0.0
KAT2B	0.56961656	0.0	LOC100130233	0.5611807	0.07057687	EHBP1	0.55280566	0.0	LOC390183	0.5453285	0.0	CCDC32	0.537336	0.0	ME3	0.5302039	0.0
ATRX	0.5693989	0.0	ITSN1	0.5611217	0.0	TGFB1I1	0.5527563	0.010781374	PALMD	0.5447521	0.011290485	LOC100132707	0.53706634	0.0	SCP2	0.529805	0.0
ERLIN2	0.569172	0.0	CSRP1	0.560856	0.0	AHI1	0.5526103	0.0	C5	0.54463005	0.0	ZNF573	0.53688574	0.0	EPS15	0.52944994	0.0
NCKIPSD	0.56898546	0.0	LOC647009	0.56075734	0.0	LOC728774	0.5525039	0.0	SRGAP3	0.54454887	0.0	OR2A9P	0.5366531	0.063904144	LHFP	0.5293989	0.0
LOC100130750	0.56887585	0.0	ZNF484	0.5604813	0.0	SCML1	0.5520448	0.019143399	LOC100129243	0.54431134	0.0061125704	C19orf30	0.53662175	0.0	GTF2IRD2	0.52927047	0.0
LOC728572	0.56856024	0.0	HEXDC	0.56046486	0.018810425	NFIC	0.5519337	0.0	LOC729623	0.5442224	0.011634319	ZNF532	0.53653795	0.0	DNAJC18	0.5292375	0.0
ZNF641	0.56853294	0.0	TACC1	0.560377	0.0	ZMAT3	0.5519146	0.2435579	RPL9	0.54415065	0.0	LOC100132496	0.5365046	0.019143399	SMAD5	0.52901286	0.0
LOC647074	0.5682833	0.0	JMY	0.56028306	0.011290485	LOC652541	0.55183357	0.0	LOC730746	0.54412967	0.0	LOC100134002	0.5364369	0.0120449895	PARVA	0.5284591	0.0
CMAH	0.56747925	0.010557909	POU6F1	0.56008804	0.010908528	MZF1	0.5514605	0.0	SNURF	0.5438192	0.0	C5orf21	0.53596634	0.0	LOC388907	0.5280385	0.09550891
ZNF228	0.56732315	0.0	RABL2A	0.5600605	0.0	FLJ10916	0.5510639	0.019477572	CHES1	0.5437676	0.0	ZNF333	0.5359401	0.0	KIAA0423	0.52783895	0.0
ARL1	0.56713855	0.0	THYN1	0.5598173	0.0	IGBP1	0.5509505	0.0	OSBPL1A	0.5437465	0.0	TERF2IP	0.53593767	0.0	VAMP2	0.52781475	0.0
RNF38	0.56703717	0.0	LOC645691	0.55978155	0.011735318	SBF2	0.5509273	0.0	CCDC100	0.54364806	0.0	PMP22	0.5358704	0.0	POLR3H	0.5275034	0.0
NR1D2	0.5668539	0.0	SERPINA3	0.5597196	0.010417095	QSCN6	0.5508234	0.0	LOC100133224	0.54358935	0.0	ST5	0.5357961	0.0	ATL1	0.52734286	0.0
LOC92017	0.5668243	0.0	WDR19	0.55960304	0.0	DAB2	0.5507762	0.0	C10orf56	0.54354376	0.0	LOC729332	0.5356543	0.0	ZNF667	0.5273051	0.0
MYLK	0.5668168	0.064298704	HNRNPH3	0.5596028	0.0	ZNF583	0.5503767	0.0	CYB5D2	0.54354155	0.0	MTMR3	0.53552085	0.0	STARD13	0.5270925	0.0
APPBP2	0.5663785	0.0	GALNAC4S-6ST	0.5593344	0.0	NISCH	0.5501452	0.0	PARG	0.54346913	0.0	BTD	0.5354739	0.0	SLC22A17	0.52705884	0.0
GLIS3	0.5662992	0.0	LOC729259	0.5590689	0.16376135	SEC63	0.5501263	0.0	MAGED2	0.5432957	0.0	ZNF502	0.5354452	0.0	ZNF154	0.527051	0.020217014
ZNF442	0.5662631	0.011569216	LOC729484	0.55845535	0.0	TMEM22	0.5498379	0.015442565	TSC22D3	0.54293525	0.0	RUFY3	0.5353712	0.0	LOC642738	0.52704304	0.0
BACH2	0.5662257	0.019477572	ZNF699	0.55836236	0.0	KIAA1958	0.54983604	0.0060536135	DSE	0.5428755	0.019717969	FMNL2	0.5348617	0.0119183725	LOC729342	0.52665997	0.0
LOC646909	0.5662176	0.0	FKBP9L	0.5582844	0.0	MGC3032	0.54976636	0.0	AKAP7	0.54258555	0.0	RGN	0.5348299	0.0	TTC23	0.5262007	0.0
BEX1	0.5659063	0.0	C6orf157	0.55820847	0.0	REPS1	0.5497522	0.0060536135	NAP1L1	0.5419522	0.0	PCBD2	0.5347338	0.0	TMEM43	0.5258415	0.0
KLF2	0.56559825	0.020470168	LOC645693	0.55804557	0.0	BAT2L	0.54970646	0.0	PDP2	0.54191935	0.0	TSC1	0.5345318	0.0	SIPA1L2	0.5258151	0.0
Downregulated genes (2,960) in malignant tumors						Downregulated genes (2,960) in malignant tumors						Downregulated genes (2,960) in malignant tumors
Gene symbol	Fold change	q-value(%)	Gene symbol	Fold change	q-value(%)	Gene symbol	Fold change	q-value(%)	Gene symbol	Fold change	q-value(%)	Gene symbol	Fold change	q-value(%)	Gene symbol	Fold change	q-value(%)
RGS17	0.5255	0.0	NMT2	0.5151005	0.011569216	H3F3B	0.5031474	0.0	ZSWIM7	0.4880271	0.0	MSRB3	0.47165915	0.0	GNPDA2	0.45820925	0.0
MAP2K5	0.5253047	0.0	LOC402342	0.5149223	0.0	NCRNA00087	0.5031217	0.0	ST13	0.48783606	0.0	AASS	0.47130668	0.011991566	PNPLA7	0.45782351	0.04256149
KCTD2	0.5248869	0.0	CG018	0.5146758	0.027323617	C20orf42	0.502665	0.0	ACOX2	0.4877847	0.0	DYNC2H1	0.47125548	0.0	BNIP3L	0.45764604	0.0
C3orf39	0.5245687	0.0	MEGF9	0.51461494	0.0	ZNF565	0.50214106	0.0	MGC16121	0.48641735	0.0	BTF3	0.47109812	0.0	CCDC74B	0.45681807	0.0
CDH3	0.5242049	0.010476089	FAM161A	0.5144253	0.0	FLJ35258	0.5016462	0.010781374	FAM13A1	0.48619145	0.0	C21orf128	0.47104144	0.0	ARNT2	0.45654738	0.0
NARG2	0.5241492	0.0	TUSC3	0.51395935	0.011140184	COL15A1	0.50149626	0.027530506	SPAG16	0.48615134	0.0	PAPSS2	0.47098643	0.0	SSPN	0.4563627	0.0
FZD7	0.5238466	0.0	CRTAP	0.51391274	0.0	SYCE1L	0.50148374	0.0	LOC729992	0.48589954	0.0	LOC730704	0.47095	0.0	LRP1	0.4559686	0.0
CITED2	0.5235296	0.0	C14orf167	0.51382023	0.0	SORBS3	0.5011903	0.0	PMM1	0.48584342	0.0	SMO	0.47040546	0.0	SNRNP200	0.45587063	0.0
MRFAP1L1	0.52342105	0.0	DHRS4	0.5136364	0.0	SOCS5	0.50115865	0.0	CCL14	0.48543024	0.0	LOC100128836	0.47029418	0.0	TPM1	0.4554308	0.0
LOC126235	0.52341276	0.0	ZFHX1B	0.51360106	0.0	LOC100133277	0.50010157	0.026864162	HSPC065	0.4852483	0.042706292	ZAK	0.47016874	0.0	ST6GALNAC6	0.45529455	0.0
LOC730098	0.5233732	0.0	RGL1	0.5133982	0.0	AEBP1	0.49999785	0.011569216	EFHC1	0.48503697	0.0	EEF1A1	0.46972254	0.0	MGC40499	0.45520753	0.0
PLAGL1	0.5229441	0.0	CNKSR3	0.51323926	0.0	ARHGAP28	0.49920824	0.0	ADRA2A	0.48498636	0.0	CCDC8	0.46886623	0.0	JAM2	0.45492554	0.0
C20orf194	0.52265507	0.0	LOC401152	0.51311463	0.0	RAB33B	0.4990437	0.0	GLB1L	0.48473862	0.0	LOC644029	0.46859357	0.0	GOLGA8B	0.45441025	0.0
PLEKHA7	0.52251524	0.0	CEP290	0.512741	0.0	MED17	0.49899694	0.0	FILIP1L	0.4846802	0.0	SH3BP5	0.46816698	0.0	ZNF658	0.4542968	0.0
FAM125B	0.5225001	0.0	SETDB2	0.51262826	0.0	LOC651169	0.49770948	0.0	TMEM55A	0.48432988	0.0	ALAD	0.46786535	0.0	SNX1	0.45376554	0.0
PPT2	0.5220712	0.0	FAM172A	0.51243246	0.0	TMEM47	0.49738517	0.0	SCAMP1	0.484302	0.0	LOC146053	0.46751767	0.0	ARHGEF6	0.45345196	0.0
STIM1	0.52203965	0.0	PPP1R13B	0.51209193	0.0	BIN3	0.49689916	0.0	RPL13	0.4842973	0.0	DOCK1	0.46745998	0.0	DDEFL1	0.45323512	0.0
C14orf19	0.52201307	0.0	CYB5D1	0.51201695	0.0	EPHX1	0.49629927	0.0	DKK2	0.4841815	0.04961969	EFEMP2	0.4670834	0.0	LOC646784	0.4528282	0.0
FAM10A7	0.5219021	0.0	KIAA0363	0.51172453	0.0	BICD1	0.49619028	0.0114114545	OAF	0.48394707	0.0	C4orf23	0.46700513	0.0	C21orf2	0.4522868	0.0
FBXL2	0.5218114	0.0	ROBO1	0.5114952	0.0	ENC1	0.49604842	0.020032646	MDK	0.48365334	0.0	FEZ1	0.4669626	0.0	DTX3	0.45189214	0.0
ABLIM1	0.5215911	0.0	BACE1	0.51123077	0.0	C9orf5	0.49599618	0.0	ANKRD50	0.48345545	0.0	SFMBT2	0.46656328	0.011569216	ZNF471	0.45189136	0.0
TCF4	0.5212455	0.0	EPHX2	0.51103145	0.0	CLDND2	0.4956725	0.0	TMEM17	0.48230916	0.0	TSPAN4	0.46655142	0.0	PLSCR4	0.4517913	0.0
NMNAT3	0.52103966	0.0	RBJ	0.51088846	0.0	LOC646949	0.49561936	0.0	ODZ4	0.48212352	0.011140184	BTRC	0.46639517	0.0	COX7A1	0.45158276	0.0
PHACTR2	0.52051485	0.0	ZNF25	0.5106803	0.0	HVCN1	0.49531722	0.0	APOBEC3F	0.48069972	0.0	LOC153364	0.46626025	0.0	FHOD1	0.4515705	0.0114114545
C5orf5	0.5197962	0.0	FAM13B	0.51059455	0.0	PCSK5	0.49520162	0.0	ARL4D	0.48039436	0.0	KDSR	0.46520218	0.0	DAPK1	0.4515376	0.0
MGC29891	0.519764	0.0	ZFP90	0.5105816	0.0	ZNF175	0.49506637	0.0	CA5B	0.48000723	0.0	SYDE1	0.4649255	0.0	TMEM86A	0.45150894	0.0
IMPACT	0.5193361	0.0	TEX9	0.5101819	0.0	ZNF615	0.49497777	0.0	CDC42EP5	0.47962964	0.0	GOLGA8A	0.46414712	0.17778257	AK1	0.45150635	0.0
FGL2	0.5192663	0.0	ARL4A	0.5095964	0.042706292	ARHGAP18	0.4949257	0.0	PKD1	0.47962835	0.0	MAPKSP1	0.46360585	0.0	NBL1	0.45148766	0.0
LOC401640	0.5187851	0.0	LOC651453	0.50926226	0.0	CTSO	0.4942147	0.0	SLC24A6	0.47933832	0.0	TECT1	0.46357113	0.0	FMOD	0.45126012	0.0
ST3GAL3	0.518657	0.0	MAGEE1	0.5087698	0.0	FLJ13305	0.49341556	0.0	PARD6G	0.4793073	0.0	PDGFRL	0.46322832	0.0	GSTA4	0.4509114	0.0
COLQ	0.5183059	0.0	GSTM2	0.50797117	0.0	FLJ12993	0.4932021	0.0	TMEM25	0.47752243	0.0	SLC6A16	0.46322012	0.0	PDE5A	0.45087376	0.010634578
NPHP3	0.51826215	0.0	CADPS2	0.5078228	0.0	VAT1	0.49290338	0.0	MATN2	0.4774398	0.0	TCEAL3	0.46319336	0.0	TEK	0.45034924	0.0
NKX3-1	0.51814455	0.0	LOC344595	0.507454	0.0	EID1	0.4926898	0.0	C10orf32	0.4772744	0.0	FOXP1	0.46309468	0.0	LRCH2	0.45033637	0.0
SH3MD4	0.51798284	0.020217014	FBXL5	0.5073062	0.0	HRASLS3	0.49148664	0.0	CRTC3	0.47685704	0.0	C14orf45	0.46303302	0.0	GAMT	0.45007423	0.0
ZNF10	0.5179318	0.0	CADPS	0.50683945	0.011290485	DKFZP686A01247	0.49139547	0.0	ATPBD4	0.47674844	0.0	ZFP37	0.46266648	0.0	BAG2	0.45007184	0.0
C1orf89	0.5177016	0.0	FAM119B	0.50674224	0.0	DBP	0.49111137	0.0	MECP2	0.47668964	0.0	ME1	0.4620267	0.0	TRIM4	0.449972	0.0
LOC401717	0.51724046	0.0	EFEMP1	0.50641465	0.04620221	ATXN1	0.4910376	0.0	PPP1R14A	0.47668606	0.0	BBS1	0.461771	0.0	YAP1	0.44902894	0.0
TMEM64	0.51711595	0.0	LOC402677	0.5063064	0.0	LOC654350	0.49065962	0.0	RFTN1	0.4765585	0.0	NYNRIN	0.46118632	0.0	SNHG7	0.4482419	0.0
JAK2	0.51691365	0.010781374	LOC100134584	0.50622195	0.0	EFHD1	0.4900148	0.0	HSPA1L	0.47533947	0.0	EVC	0.4608926	0.0	B3GNT1	0.4478505	0.0
SLC25A37	0.51680875	0.011806275	ATP8B2	0.5060074	0.0	PDK2	0.4899272	0.0	ADHFE1	0.47470176	0.0	C21orf25	0.46083134	0.0	LOC644037	0.44782373	0.0
KIAA0182	0.5167649	0.0	CLK1	0.50566375	0.0	SVIL	0.48968866	0.0	MTUS1	0.4743479	0.0	SNHG8	0.46079668	0.0	MOSC2	0.4476843	0.0
FLJ42627	0.51640856	0.0	ZNF181	0.50554746	0.0	MBNL2	0.48951498	0.0	CAV2	0.47424147	0.0	DSCR1L1	0.4607554	0.0	MEG3	0.44737098	0.0
ARMC2	0.5163765	0.020032646	MRP63	0.5054549	0.0	KCNK6	0.4889641	0.0	GPR177	0.4739483	0.0	RUSC2	0.46006408	0.0	LOC647346	0.4473122	0.0
LOC644937	0.5157345	0.0	ASCC3L1	0.5054488	0.0	SNRPN	0.48891765	0.0	C16orf28	0.47329938	0.0	CHST14	0.45996985	0.0	LEPREL2	0.44715106	0.0
PHF6	0.5156804	0.034790676	LOC100133008	0.5053438	0.0	PODN	0.488739	0.011991566	NEFH	0.47290555	0.0	CDRT4	0.45961052	0.0	PER3	0.44697204	0.0
CBR4	0.51564944	0.0	KIAA1913	0.5051537	0.0	RGS5	0.48856178	0.0	PPIL6	0.47250912	0.011806275	DENND2A	0.458934	0.0	HYPK	0.4466739	0.0
PLD6	0.51543635	0.0	LIAS	0.50483716	0.0	DFNB59	0.48831874	0.0	LOC643310	0.4723098	0.0	SNAI2	0.45864856	0.0	CBX7	0.44630763	0.0
SRI	0.5151657	0.0	KIAA1430	0.50441504	0.0	ATG9A	0.488044	0.0	ZHX3	0.47224057	0.0	CYBRD1	0.45828	0.0	LIFR	0.44594243	0.0
Downregulated genes (2,960) in malignant tumors						Downregulated genes (2,960) in malignant tumors						Downregulated genes (2,960) in malignant tumors
Gene symbol	Fold change	q-value(%)	Gene symbol	Fold change	q-value(%)	Gene symbol	Fold change	q-value(%)	Gene symbol	Fold change	q-value(%)	Gene symbol	Fold change	q-value(%)	Gene symbol	Fold change	q-value(%)
LOC730273	0.44592842	0.0	CALD1	0.4320003	0.0	SLC35B4	0.41231376	0.0	C7orf41	0.39312273	0.0	WDR78	0.37309226	0.0	LTBP4	0.340602	0.0
SLC25A17	0.44585013	0.0	GAS7	0.43073508	0.0	LOC646100	0.4121444	0.0	TSHZ1	0.39255664	0.0	C17orf75	0.3726666	0.0	PGCP	0.34058306	0.0
FAM178A	0.44581357	0.0	L3MBTL3	0.4298403	0.0	CTSF	0.41202244	0.0	BPTF	0.3922276	0.0	NOSTRIN	0.37251827	0.0	MAOA	0.33785322	0.0
ZADH2	0.4457438	0.0	RCADH5	0.4291489	0.0	CIRBP	0.41190776	0.0	CAPS	0.3920565	0.13244711	MMP23B	0.37156284	0.0	GYPC	0.3368068	0.0
CHST3	0.44545415	0.0	EPDR1	0.4286812	0.0	SLC40A1	0.41165206	0.0	BBS7	0.3917831	0.0	SMAD3	0.37100756	0.0	CPXM1	0.3364407	0.0
TRIM68	0.44444397	0.0	SERGEF	0.4285996	0.0	CPNE8	0.41152042	0.0	MUM1	0.39148194	0.0	FLJ10769	0.3703578	0.0	IGFBP6	0.3361796	0.0
SAP18	0.44410005	0.0	ZDHHC1	0.42847058	0.0	C13orf24	0.41127324	0.0	SGCE	0.39126107	0.0	LOC400304	0.36966938	0.011290485	LTBP2	0.33353233	0.0
FNDC1	0.44317824	0.04231553	FAM70A	0.42845693	0.019311693	LOC202134	0.4111024	0.0	C6orf225	0.39111596	0.0	CFH	0.36943778	0.0	FLJ14213	0.3334692	0.0
CLIP4	0.44182852	0.0	RBM43	0.42840043	0.0	IL6ST	0.4109108	0.0	ARHGAP10	0.39063197	0.0	TTC8	0.36863655	0.0	BNC2	0.33333442	0.0
EHD2	0.44160432	0.0	NFE2L1	0.42809725	0.0	DCN	0.41081637	0.0	LOC344328	0.3904031	0.0	OLFML3	0.3683868	0.0	CLDN11	0.33328393	0.0
NCRNA00219	0.44134888	0.0	C5orf25	0.42790923	0.0	SESN1	0.40964067	0.0	MEF2C	0.39029023	0.0	FLJ22536	0.3682604	0.0	SDPR	0.33303633	0.0
TIGA1	0.44127002	0.0	FYCO1	0.42618185	0.0	MPDZ	0.4092568	0.0	PDGFC	0.3899156	0.0	FBLN5	0.36639374	0.0	TSPYL2	0.33290514	0.0
LOC401321	0.440853	0.0	PPP2CB	0.42575753	0.0	IGFBP5	0.40851492	0.0	C22orf32	0.38940686	0.0	GIN1	0.36633775	0.0	MTMR11	0.33271006	0.0
CLIP3	0.4404115	0.0	ANXA6	0.42522365	0.0	SMARCA2	0.40850937	0.0	SMPD1	0.3891422	0.0	SPATA7	0.36549705	0.0	CNRIP1	0.33260533	0.0
C14orf37	0.44009808	0.0	PROS1	0.42492995	0.0	SYNE2	0.40795985	0.0	ZNF626	0.3890689	0.0	IGFBP4	0.3654196	0.0	NAALADL1	0.33113614	0.0
ABCA9	0.43984097	0.0	ANKRD25	0.42360643	0.0	STAT5B	0.40785703	0.0	RNASE4	0.3889702	0.0	DLG4	0.36504516	0.0	C21orf58	0.33090174	0.04998428
TSPAN6	0.43978196	0.0	TTLL3	0.42323315	0.0	C9orf116	0.40778953	0.24812764	MRC2	0.38790783	0.0	GNG7	0.36489832	0.0	KIF5C	0.32933092	0.0
LOC729764	0.43970612	0.0	C14orf28	0.42319673	0.0	POLDIP3	0.4077641	0.0	PRICKLE2	0.38779902	0.0	MMP23A	0.36332968	0.0	FHL2	0.32918817	0.0
ARMCX1	0.43902248	0.0	PBXIP1	0.42264014	0.0	CYP2U1	0.40748906	0.0	C20orf23	0.3876114	0.0	SORBS2	0.36169294	0.0	LRRC23	0.32636946	0.0
STAMBPL1	0.43896264	0.0	KLHL21	0.4224392	0.0	CLEC2B	0.40734378	0.0	ROBO3	0.38755083	0.0	NDRG2	0.3609122	0.0	TMEM98	0.32629946	0.0
LOC100128423	0.4389114	0.0	STMN3	0.42104968	0.0	AGR3	0.40717638	0.011028327	LOC645515	0.3873864	0.0	LRRC17	0.35953686	0.0	CCND2	0.32606104	0.0
CAPS2	0.43890047	0.0	GPR124	0.42056724	0.0	KCNJ8	0.40592265	0.0	PKD2	0.38727397	0.0	PPARG	0.35904336	0.0	GPRASP1	0.32585675	0.0
ARL17B	0.43879724	0.0	RCBTB2	0.42030692	0.0	LOC441054	0.40566355	0.018810425	THBS1	0.38697723	0.0	NR2F2	0.357621	0.0	CACHD1	0.3253094	0.0
SNX21	0.4387538	0.0	TMEM185A	0.4201092	0.0	LOC285550	0.4055433	0.0	ZBTB20	0.38672146	0.0	KIAA1345	0.35730538	0.0	ZNF286C	0.32492936	0.0
SEC31A	0.43874615	0.0	NID1	0.41915607	0.0	ING2	0.40518615	0.0	GALNT10	0.38537666	0.0	CD302	0.35687125	0.0	NLGN4X	0.3238498	0.0
KLHDC8B	0.43845117	0.0	GADD45G	0.41906345	0.0	IQCG	0.40492558	0.0	NID2	0.38497338	0.0	ID3	0.35680398	0.0	PAQR8	0.3230366	0.0
NRP1	0.43813416	0.0	FYN	0.41862547	0.0	PROK1	0.40460473	0.026864162	ZFP14	0.38482964	0.0	C9orf98	0.3563013	0.0	EFCAB6	0.32208267	0.0
NEK1	0.43809468	0.0	RGMB	0.4175647	0.0	GATS	0.40359572	0.0	KIAA1407	0.38430902	0.0	FAM10A4	0.3562139	0.0	SERPINE2	0.3215619	0.0
DIXDC1	0.4376657	0.0	LOC642412	0.4173449	0.0	PAQR7	0.40326452	0.0	FOXO1	0.38421813	0.0	GNG11	0.35605618	0.0	FXYD1	0.32138407	0.0
CRY2	0.4374966	0.0	PDK4	0.41690096	0.0	LOC653073	0.40199748	0.0	GNB5	0.38408068	0.0	NAALAD2	0.3554013	0.0	FLJ23049	0.32130253	0.0
B3GALTL	0.43722674	0.0	RPL37A	0.41674626	0.0	ACSM3	0.40150577	0.0	C2orf67	0.38376936	0.0	RPL37	0.3549198	0.0	SH3D19	0.3181258	0.0
GRK5	0.4369066	0.0	HTRA1	0.41644642	0.0	DOCK10	0.40114364	0.0	ZBTB47	0.38284218	0.0	MEX3B	0.35330603	0.0	SLC16A14	0.31769443	0.0
LOC492311	0.4368223	0.0	SLC22A4	0.41638127	0.0	ESPNL	0.40024588	0.0	LOC100132139	0.3825679	0.0	C9orf123	0.35215503	0.0	PDGFD	0.31665823	0.0
C21orf34	0.43630046	0.0	TMEM18	0.4163065	0.0	C6orf165	0.3997561	0.18839523	ANTXR2	0.3823951	0.0	ENAH	0.3520189	0.0	ZNF275	0.31648502	0.0
TIMP2	0.43577567	0.0	NEBL	0.41628706	0.018591525	SCARB1	0.39904535	0.0	RHOBTB3	0.38189006	0.0	LOC201229	0.35132617	0.0	C1QTNF1	0.31506717	0.0
CX3CR1	0.43543234	0.018685423	PDS5B	0.41575056	0.0	BEND5	0.3988467	0.0	B3GNT6	0.38162455	0.0	JAM3	0.35098663	0.0	PBX3	0.31446072	0.0
PIP3-E	0.4351614	0.0	CAV1	0.41548577	0.0	ANGPT1	0.39872807	0.0	PPM1K	0.38142332	0.0	GLT8D2	0.34879997	0.0	CLIC6	0.31392917	0.0
P76	0.4351428	0.0	C10orf6	0.41547954	0.0	LOC399959	0.39825144	0.0	FRMD3	0.37995332	0.0	NDN	0.34835902	0.0	ELK1	0.3127164	0.0
CMBL	0.4351093	0.0	PRRT2	0.41491443	0.010864692	FRZB	0.39783973	0.0	HNRPDL	0.3796767	0.0	FAM113B	0.34818265	0.0	SPG20	0.31108138	0.0
DPP4	0.43510145	0.0	CCDC3	0.41421825	0.0	TMEM159	0.39763638	0.0	MYCN	0.37746602	0.0	NRK	0.34810063	0.0	WFS1	0.31093797	0.0
RWDD4A	0.43496385	0.0	RHOBTB1	0.41387618	0.0	ADH5	0.39746475	0.0	NR3C2	0.3753821	0.0	HSDL2	0.34668726	0.0	C3orf15	0.31085747	0.0
ZNF214	0.43433475	0.0	CXorf6	0.4136398	0.0	PALM	0.39658546	0.0	PTGFR	0.3753275	0.0060536135	FLJ23577	0.3465712	0.0	HNMT	0.31058505	0.0
LOC731777	0.4340695	0.0	LAMB2	0.4135854	0.0	MTHFD1L	0.39568228	0.0	BCL2	0.37454432	0.0	SPARCL1	0.34576577	0.0	NOPE	0.31039447	0.0
FLJ21963	0.4338424	0.0	HSPC047	0.41357765	0.0	ITPR1	0.39565605	0.0	ANTXR1	0.37450662	0.0	TCEAL4	0.34475887	0.0	LRRC49	0.3091754	0.0
KIAA0895	0.4333677	0.0	TCEAL1	0.41350088	0.0	GTF2IRD2P	0.3952029	0.0	RPP25	0.37369707	0.0	AMT	0.34256122	0.0	EPS8	0.3089716	0.0
ZNF624	0.43305454	0.0	MOBKL2B	0.4134448	0.0	RBP1	0.3951133	0.0	DNAJC12	0.3735567	0.0	PCDH18	0.34224662	0.0	SDC2	0.30891237	0.0
IFT57	0.4326906	0.0	RHOBTB2	0.41327634	0.0	MGC15476	0.394637	0.0	EPB41L2	0.37351197	0.0	PEG10	0.3419147	0.0	PLD1	0.3082797	0.0
USP46	0.43255338	0.0	IL17D	0.41276702	0.0	TGFBR3	0.3942829	0.0	LOC91461	0.37340546	0.0	AGPAT4	0.34175307	0.0	GGT3	0.30605674	0.0
Downregulated genes (2,960) in malignant tumors
Gene symbol	Fold change	q-value(%)	Gene symbol	Fold change	q-value(%)
C11orf70	0.3028703	0.0	TCEAL2	0.24267033	0.0
FNDC4	0.30169186	0.0	FLRT2	0.23929903	0.0
CTNNAL1	0.30092096	0.0	CDO1	0.2348597	0.0
EDNRA	0.29886568	0.0	RECK	0.23176715	0.0
AQP11	0.29819247	0.0	SMOC2	0.23159693	0.0
LOC648470	0.29807612	0.0	PGM5	0.22892106	0.0
CHST7	0.29796824	0.0	SYTL4	0.22390786	0.0
SEMA3C	0.29690638	0.0	FAT4	0.22304122	0.0
ITM2A	0.2921833	0.0	TYRO3	0.22287115	0.0
TSHZ3	0.29116204	0.0	F8	0.22030555	0.0
CYGB	0.2898894	0.0	PDE7B	0.2186698	0.0
LOC644353	0.28975734	0.0	HTR1E	0.20784733	0.0
ALDH1A1	0.2883129	0.0	ST3GAL4	0.20513289	0.0
PDGFRA	0.28814194	0.0	PEG3	0.20378995	0.0
AKAP12	0.28721014	0.0	OSAP	0.20010443	0.0
TNXA	0.28688806	0.0	HLF	0.19805202	0.0
TEF	0.28614962	0.0	DNAH2	0.19522463	0.0
HOXC6	0.28504446	0.0	UBXN8	0.19001661	0.0
CSRNP3	0.28248143	0.0	UBXD6	0.18619439	0.0
ARHGAP22	0.28187203	0.0	THBS4	0.18442594	0.0
PSD3	0.28120726	0.0	RASL11B	0.18109967	0.0
ARHGAP25	0.27856737	0.0	TSPAN5	0.1797984	0.0
GPRASP2	0.27737477	0.0	NAP1L3	0.1733735	0.0
LOC730994	0.2770151	0.0	C10orf72	0.16552691	0.0
LOC731895	0.2768873	0.0	HS3ST1	0.16474548	0.0
LEPR	0.27586657	0.0	FLJ23152	0.13790922	0.0
SLC16A9	0.2746585	0.0	GPM6A	0.13569143	0.0
CYP11A1	0.27370468	0.0	PRRT1	0.12766933	0.0
DKK3	0.27083063	0.0	TEKT1	0.1114835	0.0
LEPREL1	0.26867485	0.0	COLEC11	0.10241303	0.0
LOC388135	0.267842	0.0	C9orf24	0.06147391	0.0
C4orf18	0.26729164	0.0	OVGP1	0.05168565	0.0
RPIB9	0.26451176	0.0
NUDT11	0.26416355	0.0
SULF2	0.26402047	0.0
VWA3A	0.2629268	0.0
TBC1D4	0.26282358	0.0
KIAA0427	0.26182935	0.0
SLC23A2	0.25435278	0.0
COL16A1	0.25374192	0.0
NTN4	0.2525813	0.0
CHN2	0.25114688	0.0
DKFZP564O0823	0.2501813	0.0
SYNPO2	0.24919666	0.0
ENG	0.2491346	0.0
WASF3	0.24904454	0.0
BAMBI	0.24784207	0.0
FLJ21986	0.24553253	0.0
