# Supplementary material for: Molecular Subtyping of Serous Ovarian Tumors Reveals Multiple Connections to Intrinsic Breast Cancer Subtypes
Source: PLoS One. 2014 Sep 16;9(9):e107643. doi: 10.1371/journal.pone.0107643 (PMC4166462; doi:10.1371/journal.pone.0107643)
Supplement: Table S2 — Molecular subtypes. Significant correlations between malignant, borderline and benign ovarian tumors in the study cohort (n = 59) and the ovarian cancer C-signatures. p-values for each part of the table (separated with double lines) are calculated using Fisher's exact test. (XLSX) [file pone.0107643.s008.xlsx]

## Sheet: Blad2
Supporting Table S2. Molecular subtypes
		C1		C2		C4		C3
		Yes	No	Yes	No	Yes	No	Yes	No
Malignant	Yes	12	25	8	29	9	28	3	34
	No	1	21	0	22	0	22	20	2
		p=0.020		p=0.020		p=0.020		p<0.001
