# Supplementary material for: Molecular Subtyping of Serous Ovarian Tumors Reveals Multiple Connections to Intrinsic Breast Cancer Subtypes
Source: PLoS One. 2014 Sep 16;9(9):e107643. doi: 10.1371/journal.pone.0107643 (PMC4166462; doi:10.1371/journal.pone.0107643)
Supplement: Table S3 — Molecular subtypes. Significant correlations between malignant, borderline and benign ovarian tumors in the study cohort (n = 59) and the basal-like and normal-like breast cancer subtypes. p-values for each part of the table (separated with double lines) are calculated using Fisher's exact test. (XLSX) [file pone.0107643.s009.xlsx]

## Sheet: Sheet1
Supporting Table S3. Molecular subtypes
		Basal-like		Normal-like
		Yes	No	Yes	No
Malignant	Yes	21	16	6	31
	No	0	22	17	5
		p<0.001		p<0.001
