# Supplementary material for: Molecular Subtyping of Serous Ovarian Tumors Reveals Multiple Connections to Intrinsic Breast Cancer Subtypes
Source: PLoS One. 2014 Sep 16;9(9):e107643. doi: 10.1371/journal.pone.0107643 (PMC4166462; doi:10.1371/journal.pone.0107643)
Supplement: Table S4 — Molecular subtypes. Significant correlations between malignant, borderline and benign ovarian tumors in the study cohort (n = 59) and the luminal A breast cancer subtype. The p-value is calculated using Fisher's exact test. (XLSX) [file pone.0107643.s010.xlsx]

## Sheet: Sheet1
Supporting Table S4. Molecular subtypes
		Luminal A
		Yes	No
Borderline	Yes	4	1
	No	3	51
		p<0.001
