# Supplementary material for: Molecular Subtyping of Serous Ovarian Tumors Reveals Multiple Connections to Intrinsic Breast Cancer Subtypes
Source: PLoS One. 2014 Sep 16;9(9):e107643. doi: 10.1371/journal.pone.0107643 (PMC4166462; doi:10.1371/journal.pone.0107643)
Supplement: Table S5 — Correlations between molecular subtypes. Significant correlations between and between assigned C-signatures and the basal-like breast cancer subtype. p-values for each part of the table (separated with double lines) are calculated using Fisher's exact test. (XLSX) [file pone.0107643.s011.xlsx]

## Sheet: Sheet1
Supporting Table S5. Correlations between molecular subtypes
		C2		C4
		Yes	No	Yes	No
Basal-like	Yes	6	15	8	13
	No	2	36	1	37
		p=0.019		p=0.001
