# Supplementary material for: Molecular Subtyping of Serous Ovarian Tumors Reveals Multiple Connections to Intrinsic Breast Cancer Subtypes
Source: PLoS One. 2014 Sep 16;9(9):e107643. doi: 10.1371/journal.pone.0107643 (PMC4166462; doi:10.1371/journal.pone.0107643)
Supplement: Table S6 — Correlations between molecular subtypes. Significant correlations between and between assigned C-signatures and the normal-like breast cancer subtype. The p-value is calculated using Fisher's exact test. (XLSX) [file pone.0107643.s012.xlsx]

## Sheet: Sheet1
Supporting Table S6. Correlations between molecular subtypes
		C3
		Yes	No
Normal-like	Yes	18	5
	No	3	31
		p<0.001
