# Supplementary material for: Molecular Subtyping of Serous Ovarian Tumors Reveals Multiple Connections to Intrinsic Breast Cancer Subtypes
Source: PLoS One. 2014 Sep 16;9(9):e107643. doi: 10.1371/journal.pone.0107643 (PMC4166462; doi:10.1371/journal.pone.0107643)
Supplement: Table S7 — Validation of the centroid classifier. Cross table comparing the original k.means groups (rows) for the tumors in an independent, publicly available dataset, consisting of malignant and borderline tumors, with the centroid classification for the same tumors (columns). The numbers represent number of tumors. Correlations between the C-signature classifications are highlighted in bold (diagonal). 251 tumors had an assigned k.means group. 239 of these (95.2%) were correctly re-assigned using nearest centroid classification. (XLSX) [file pone.0107643.s013.xlsx]

## Sheet: Blad1
Supporting Table S7. Validation of the centroid classifier
	Centroid classifier
		1	2	3	4	5	6
k.means group	C1	76	0	0	0	0	0
	C2	1	48	0	0	0	0
	C3	3	1	28	2	0	0
	C4	0	0	0	43	0	0
	C5	3	1	0	0	36	0
	C6	0	0	0	1	0	8
