# Supplementary material for: Molecular Subtyping of Serous Ovarian Tumors Reveals Multiple Connections to Intrinsic Breast Cancer Subtypes
Source: PLoS One. 2014 Sep 16;9(9):e107643. doi: 10.1371/journal.pone.0107643 (PMC4166462; doi:10.1371/journal.pone.0107643)
Supplement: Table S8 — Correlations between molecular subtypes. Correlations between ovarian cancer C-signatures and intrinsic breast cancer subtypes in an independent, publicly available dataset consisting of malignant and borderline ovarian tumors (n = 285). The C2 signature correlated significantly to the basal-like breast cancer subtype and the C3 signature to the normal-like breast cancer subtype. p-values (*) are calculated using Fisher's exact test. (XLSX) [file pone.0107643.s014.xlsx]

## Sheet: Blad1
Supporting Table S8. Correlations between molecular subtypes
	C1	C2	C3	C4	C5	C6	Total
Luminal A	5	4	7	8	5	6	35
(% within group)	(14.3)	(11.4)	(20.0)	(22.9)	(14.3)	(17.1)	(100.0)
Luminal B	9	4	2	15	20	1	51
(% within group)	(17.6)	(7.8)	(3.9)	(29.4)	(39.2)	(2.0)	(100.0)
Basal-like	35	32*	2	19	12	1	101
(% within group)	(34.7)	(31.7)	(2.0)	(18.8)	(11.9)	(1.0)	(100.0)
Normal-like	18	4	25*	7	10	1	65
(% within group)	(27.7)	(6.2)	(38.5)	(10.8)	(15.4)	(1.5)	(100.0)
HER2	12	12	3	3	2	1	33
(% within group)	(36.4)	(36.4)	(9.1)	(9.1)	(6.1)	(3.0)	(100.0)
	*p<0.001 Fisher's exact test
